# Supplementary material for: In silico-guided metabolic engineering of Bacillus subtilis for efficient biosynthesis of purine nucleosides by blocking the key backflow nodes
Source: Biotechnol Biofuels Bioprod. 2022 Aug 11;15:82. doi: 10.1186/s13068-022-02179-x (PMC9367096; doi:10.1186/s13068-022-02179-x)
Supplement: Supplementary file 2 — Additional file 2: Table S1. The production yield, productivity, and conversion rate of inosine engineered strains. Table S2. Genes and reactions used in the iBsu1103V2 model. Table S3. The lower bounds and upper bounds of reactions based on the 13C flux data. Table S4. The targets possible targets for overproduction of IMP and inosine predicted by OptForceMUST. [file 13068_2022_2179_MOESM2_ESM.xlsx]

## Sheet: Table S1
	Table S1. The production yield, productivity, and synthesis rate of inosine engineered strains.
	Strains	Yield	Productivity	Synthesis rate
		(mol/mol)a	(g/L/h)	(mmol/gDW/h)
	W168	0.0004±0.0001	0.0014±0.0004	0.0002±0.00006
	PN01	0.0026±0.0019	0.0088±0.5074	0.0022±0.0016
	PN02	0.0093±0.0037	0.0307±0.0122	0.0114±0.0045
	PN03	0.0372±0.0046	0.1233±0.0153	0.0376±0.0047
	PN04	0.0390±0.0049	0.1325±0.0165	0.0542±0.0068
	PN05	0.0893±0.0069	0.2006±0.0156	0.0639±0.005
	PN06	0.0845±0.0032	0.2010±0.0076	0.0643±0.0024
	PN07	0.0856±0.0025	0.1942±0.0057	0.0643±0.0019
	PN05-s0	0.0904±0.0069	0.1938±0.0149	0.0641±0.0049
	PN05-s1	0.0320±0.0138	0.0706±0.0304	0.0178±0.0077
	PN05-s2	0.0943±0.0059	0.1858±0.0117	0.0640±0.004
	PN12	0.0090±0.0011	0.0214±0.0025	0.0063±0.0007
	PN13	0.0637±0.0037	0.1292±0.0075	0.0459±0.0027
	PN14	0.1032±0.0048	0.2342±0.0108	0.0741±0.0034
	PN15	0.1205±0.0040	0.2901±0.0096	0.0787±0.0026
	PN16	0.1319±0.0071	0.3057±0.0164	0.0842±0.0045
	PN17	0.1075±0.0030	0.2982±0.0083	0.0782±0.0022
	PN18	0.1199±0.0035	0.3101±0.009	0.0882±0.0026
	PN18+	0.1265±0.0096	0.2968±0.0225	0.0833±0.0063
	PN19	0.1201±0.0100	0.2610±0.0217	0.0996±0.0083
	PN20	0.1170±0.0022	0.3181±0.006	0.0959±0.0018
	PN20+	0.0938±0.0002	0.2288±0.0006	0.0613±0.0005
	PN20 (optimization )	0.1264±0.0060	0.3585±0.0171	0.0881±0.0042
	PN20 (5-L fermentor)	0.1446	0.3681	0.0805
	PN20 (MM )	0.0932±0.0018	0.0475±0.0001	0.2204±0.0045
	a conversion ratio from glucose to inosine

## Sheet: Table S2
Table S2. Genes and reactions used in the iBsu1103V2 model.
GENE ID	GENE ALIASES	START	END	FUNCTIONAL ROLES	SUBSYSTEMS	SUBSYSTEM CLASS	REACTIONS
peg.1	dnaA,Bsu0001,NP_387882.1,gi|16077069,GeneID:939978	410	410	Chromosomal replication initiator protein DnaA	DNA-replication	DNA Metabolism	rxn05294
peg.2	dnaN,Bsu0002,NP_387883.1,gi|16077070,GeneID:939970	1939	1939	DNA polymerase III beta subunit (EC 2.7.7.7)	DNA-replication	DNA Metabolism	rxn05294
peg.6	gyrB,Bsu0006,NP_387887.1,gi|16077074,GeneID:939456	4866	4866	DNA gyrase subunit B (EC 5.99.1.3)	DNA_topoisomerases,_Type_II,_ATP-dependent|Resistance_to_fluoroquinolones	DNA Metabolism|Virulence	rxn05294
peg.7	gyrA,Bsu0007,NP_387888.1,gi|16077075,GeneID:940002	6993	6993	DNA gyrase subunit A (EC 5.99.1.3)	DNA_topoisomerases,_Type_II,_ATP-dependent|Resistance_to_fluoroquinolones	DNA Metabolism|Virulence	rxn05294
peg.9	guaB,Bsu0009,NP_387890.1,gi|16077077,GeneID:938032	15913	15913	Inosine-5'-monophosphate dehydrogenase (EC 1.1.1.205)	Purine_conversions	Nucleosides and Nucleotides	rxn00834
peg.13	serS,Bsu0013,NP_387894.1,gi|16077081,GeneID:939994	20878	20878	Seryl-tRNA synthetase (EC 6.1.1.11)	Glycine_and_Serine_Utilization|Selenocysteine_metabolism|tRNA_aminoacylation	Amino Acids and Derivatives|Protein Metabolism	rxn05296
peg.14	yaaF,Bsu0014,NP_387895.1,gi|16077082,GeneID:936793	22494	22494	Deoxyadenosine kinase (EC 2.7.1.76)|Deoxyguanosine kinase (EC 2.7.1.113)	Purine_conversions|PnuC-like_transporters	Nucleosides and Nucleotides|Cofactors, Vitamins, Prosthetic Groups, Pigments	rxn01444|rxn01508
peg.15	yaaG,Bsu0015,NP_387896.1,gi|16077083,GeneID:937037	23144	23144	Deoxyadenosine kinase (EC 2.7.1.76)|Deoxyguanosine kinase (EC 2.7.1.113)	Purine_conversions|PnuC-like_transporters	Nucleosides and Nucleotides|Cofactors, Vitamins, Prosthetic Groups, Pigments	rxn01444|rxn01508
peg.17	yaaI,Bsu0017,NP_387898.1,gi|16077085,GeneID:937036	25219	25219	Nicotinamidase (EC 3.5.1.19)	NAD_and_NADP_cofactor_biosynthesis_global|NAD_regulation|Redox-dependent_regulation_of_nucleus_processes	Cofactors, Vitamins, Prosthetic Groups, Pigments|Stress Response	rxn00938
peg.19	dnaX,Bsu0019,NP_387900.1,gi|16077087,GeneID:936899	26812	26812	DNA polymerase III subunits gamma and Tau (EC 2.7.7.7)	DNA-replication	DNA Metabolism	rxn05294
peg.27	yaaO,Bsu0027,NP_387908.1,gi|16077095,GeneID:937013	37718	37718	Arginine decarboxylase (EC 4.1.1.19)|Lysine decarboxylase (EC 4.1.1.18)	Arginine_and_Ornithine_Degradation|Polyamine_Metabolism|Lysine_degradation	Amino Acids and Derivatives	rxn00322|rxn00405
peg.28	tmk,Bsu0028,NP_387909.1,gi|16077096,GeneID:937018	39157	39157	Thymidylate kinase (EC 2.7.4.9)	pyrimidine_conversions	Nucleosides and Nucleotides	rxn01513|rxn01517
peg.31	holB,Bsu0031,NP_387912.1,gi|16077099,GeneID:935949	40663	40663	DNA polymerase III delta prime subunit (EC 2.7.7.7)	DNA-replication	DNA Metabolism	rxn05294
peg.38	metS,Bsu0038,NP_387919.1,gi|16077106,GeneID:936877	45631	45631	Methionyl-tRNA synthetase (EC 6.1.1.10)	tRNA_aminoacylation	Protein Metabolism	rxn05296
peg.46	yabH,Bsu0046,NP_387927.1,gi|16077114,GeneID:936970	53514	53514	4-diphosphocytidyl-2-C-methyl-D-erythritol kinase (EC 2.7.1.148)	Isoprenoid_Biosynthesis|Nonmevalonate_Branch_of_Isoprenoid_Biosynthesis|polyprenyl_synthesis	Cofactors, Vitamins, Prosthetic Groups, Pigments	rxn03908
peg.50	gcaD,Bsu0050,NP_387931.1,gi|16077118,GeneID:936139	56350	56350	Glucosamine-1-phosphate N-acetyltransferase (EC 2.3.1.157)|N-acetylglucosamine-1-phosphate uridyltransferase (EC 2.7.7.23)	Sialic_Acid_Metabolism|Iojap	Cell Wall and Capsule|Protein Metabolism	rxn03638|rxn00293
peg.51	prs,Bsu0051,NP_387932.1,gi|16077119,GeneID:936985	57743	57743	Ribose-phosphate pyrophosphokinase (EC 2.7.6.1)	De_Novo_Purine_Biosynthesis|Pentose_phosphate_pathway|YgfZ	Nucleosides and Nucleotides|Carbohydrates|Cofactors, Vitamins, Prosthetic Groups, Pigments	rxn00770
peg.67	yacA,Bsu0067,NP_387948.1,gi|16077135,GeneID:936922	74927	74927	tRNA(Ile)-lysidine synthetase	tRNA_modification_Bacteria|tRNA_processing	RNA Metabolism	rxn05296
peg.68	hprT,Bsu0068,NP_387949.1,gi|16077136,GeneID:936945	76342	76342	Hypoxanthine-guanine phosphoribosyltransferase (EC 2.4.2.8)	Purine_conversions	Nucleosides and Nucleotides	rxn00915|rxn00836|rxn01544
peg.70	yacB,Bsu0070,NP_387951.1,gi|16077138,GeneID:936960	79090	79090	Pantothenate kinase type III, CoaX-like (EC 2.7.1.33)	Coenzyme_A_Biosynthesis	Cofactors, Vitamins, Prosthetic Groups, Pigments	rxn12510
peg.73	cysK,Bsu0073,NP_387954.1,gi|16077141,GeneID:936636	81768	81768	Cysteine synthase (EC 2.5.1.47)	Cysteine_Biosynthesis|Methionine_Biosynthesis	Amino Acids and Derivatives	rxn00649|rxn05733
peg.74	pabB,Bsu0074,NP_387955.1,gi|16077142,GeneID:936926	82861	82861	Para-aminobenzoate synthase, aminase component (EC 2.6.1.85)	Chorismate:_Intermediate_for_synthesis_of_PAPA_antibiotics,_PABA,_anthranilate,_3-hydroxyanthranilate_and_more.|Folate_Biosynthesis|Tryptophan_synthesis	Amino Acids and Derivatives|Cofactors, Vitamins, Prosthetic Groups, Pigments	rxn01257
peg.75	pabA,Bsu0075,NP_387956.1,gi|16077143,GeneID:936441	84287	84287	Anthranilate synthase, amidotransferase component (EC 4.1.3.27)|Para-aminobenzoate synthase, amidotransferase component (EC 2.6.1.85)	Chorismate:_Intermediate_for_synthesis_of_PAPA_antibiotics,_PABA,_anthranilate,_3-hydroxyanthranilate_and_more.|Tryptophan_synthesis|Folate_Biosynthesis	Amino Acids and Derivatives|Cofactors, Vitamins, Prosthetic Groups, Pigments	rxn00727|rxn01257|rxn00726
peg.76	pabC,Bsu0076,NP_387957.1,gi|16077144,GeneID:936944	84871	84871	Aminodeoxychorismate lyase (EC 4.1.3.38)	Chorismate:_Intermediate_for_synthesis_of_PAPA_antibiotics,_PABA,_anthranilate,_3-hydroxyanthranilate_and_more.|Folate_Biosynthesis|Tryptophan_synthesis	Amino Acids and Derivatives|Cofactors, Vitamins, Prosthetic Groups, Pigments	rxn03841
peg.77	sul,Bsu0077,NP_387958.1,gi|16077145,GeneID:936256	85734	85734	Dihydropteroate synthase (EC 2.5.1.15)	Folate_Biosynthesis|YgfZ	Cofactors, Vitamins, Prosthetic Groups, Pigments	rxn02201|rxn02200
peg.78	folA,Bsu0078,NP_387959.1,gi|16077146,GeneID:937976	86584	86584	Dihydroneopterin aldolase (EC 4.1.2.25)	Folate_Biosynthesis|Methanopterin_biosynthesis2|Pterin_metabolism_3	Cofactors, Vitamins, Prosthetic Groups, Pigments	rxn02504
peg.79	folK,Bsu0079,NP_387960.1,gi|16077147,GeneID:936940	86943	86943	2-amino-4-hydroxy-6-hydroxymethyldihydropteridine pyrophosphokinase (EC 2.7.6.3)	Folate_Biosynthesis|Methanopterin_biosynthesis2|Pterin_metabolism_3|YgfZ	Cofactors, Vitamins, Prosthetic Groups, Pigments	rxn02503
peg.82	lysS,Bsu0082,NP_387963.1,gi|16077150,GeneID:936911	88724	88724	Lysyl-tRNA synthetase (class II) (EC 6.1.1.6)	tRNA_aminoacylation	Protein Metabolism	rxn05296
peg.90	yacM,Bsu0090,NP_387971.1,gi|16077158,GeneID:936855	109786	109786	2-C-methyl-D-erythritol 4-phosphate cytidylyltransferase (EC 2.7.7.60)	Isoprenoid_Biosynthesis|Nonmevalonate_Branch_of_Isoprenoid_Biosynthesis|Teichoic_and_lipoteichoic_acids_biosynthesis|polyprenyl_synthesis	Cofactors, Vitamins, Prosthetic Groups, Pigments|Cell Wall and Capsule	rxn03907
peg.91	yacN,Bsu0091,NP_387972.1,gi|16077159,GeneID:936634	110477	110477	2-C-methyl-D-erythritol 2,4-cyclodiphosphate synthase (EC 4.6.1.12)	Isoprenoid_Biosynthesis|Nonmevalonate_Branch_of_Isoprenoid_Biosynthesis|polyprenyl_synthesis	Cofactors, Vitamins, Prosthetic Groups, Pigments	rxn03910
peg.92	gltX,Bsu0092,NP_387973.1,gi|16077160,GeneID:936862	111044	111044	Glutamyl-tRNA synthetase (EC 6.1.1.17)|Glutamyl-tRNA(Gln) synthetase	Glu-tRNA(Gln)_transamidation|Heme_and_Siroheme_Biosynthesis|tRNA_aminoacylation	Protein Metabolism|Cofactors, Vitamins, Prosthetic Groups, Pigments	rxn05296
peg.93	cysE,Bsu0093,NP_387974.1,gi|16077161,GeneID:936831	112797	112797	Serine acetyltransferase (EC 2.3.1.30)	Cysteine_Biosynthesis|Methionine_Biosynthesis|Superpathway_of_cysteine_biosynthesis|Vibrio_Polysaccharide_(VPS)_Biosynthesis	Amino Acids and Derivatives|Virulence	rxn00423
peg.94	cysS,Bsu0094,NP_387975.1,gi|16077162,GeneID:936859	113447	113447	Cysteinyl-tRNA synthetase (EC 6.1.1.16)	tRNA_aminoacylation	Protein Metabolism	rxn05296
peg.99	rpmG,Bsu0099,NP_387980.1,gi|16077167,GeneID:936842	117346	117346	LSU ribosomal protein L33p	Ribosome_LSU_bacterial	Protein Metabolism	rxn05296
peg.103	rplA,Bsu0103,NP_387984.1,gi|16077171,GeneID:936843	119107	119107	LSU ribosomal protein L1p (L10Ae)	Ribosome_LSU_bacterial	Protein Metabolism	rxn05296
peg.104	rplJ,Bsu0104,NP_387985.1,gi|16077172,GeneID:936153	120057	120057	LSU ribosomal protein L10p (P0)	Ribosome_LSU_bacterial	Protein Metabolism	rxn05296
peg.105	rplL,Bsu0105,NP_387986.1,gi|16077173,GeneID:935952	120604	120604	LSU ribosomal protein L7/L12 (L23e)	Ribosome_LSU_bacterial	Protein Metabolism	rxn05296
peg.107	rpoB,Bsu0107,NP_387988.1,gi|16077175,GeneID:936335	121916	121916	DNA-directed RNA polymerase beta subunit (EC 2.7.7.6)	RNA_polymerase_bacterial	RNA Metabolism	rxn05295
peg.108	rpoC,Bsu0108,NP_387989.1,gi|16077176,GeneID:935977	125559	125559	DNA-directed RNA polymerase beta' subunit (EC 2.7.7.6)	RNA_polymerase_bacterial	RNA Metabolism	rxn05295
peg.110	rpsL,Bsu0110,NP_387991.1,gi|16077178,GeneID:936616	129701	129701	SSU ribosomal protein S12p (S23e)	Ribosome_SSU_bacterial	Protein Metabolism	rxn05296
peg.111	rpsG,Bsu0111,NP_387992.1,gi|16077179,GeneID:935997	130159	130159	SSU ribosomal protein S7p (S5e)	Ribosome_SSU_bacterial	Protein Metabolism	rxn05296
peg.115	rpsJ,Bsu0115,NP_387996.1,gi|16077183,GeneID:936825	135362	135362	SSU ribosomal protein S10p (S20e)	Ribosome_SSU_bacterial	Protein Metabolism	rxn05296
peg.116	rplC,Bsu0116,NP_387997.1,gi|16077184,GeneID:936239	135710	135710	LSU ribosomal protein L3p (L3e)	Ribosome_LSU_bacterial	Protein Metabolism	rxn05296
peg.117	rplD,Bsu0117,NP_387998.1,gi|16077185,GeneID:936690	136367	136367	LSU ribosomal protein L4p (L1e)	Ribosome_LSU_bacterial	Protein Metabolism	rxn05296
peg.118	rplW,Bsu0118,NP_387999.1,gi|16077186,GeneID:936820	136990	136990	LSU ribosomal protein L23p (L23Ae)	Ribosome_LSU_bacterial	Protein Metabolism	rxn05296
peg.119	rplB,Bsu0119,NP_388000.1,gi|16077187,GeneID:936817	137309	137309	LSU ribosomal protein L2p (L8e)	Ribosome_LSU_bacterial	Protein Metabolism	rxn05296
peg.120	rpsS,Bsu0120,NP_388001.1,gi|16077188,GeneID:936818	138200	138200	SSU ribosomal protein S19p (S15e)	Ribosome_SSU_bacterial	Protein Metabolism	rxn05296
peg.121	rplV,Bsu0121,NP_388002.1,gi|16077189,GeneID:938123	138495	138495	LSU ribosomal protein L22p (L17e)	Ribosome_LSU_bacterial	Protein Metabolism	rxn05296
peg.122	rpsC,Bsu0122,NP_388003.1,gi|16077190,GeneID:936808	138840	138840	SSU ribosomal protein S3p (S3e)	Ribosome_SSU_bacterial	Protein Metabolism	rxn05296
peg.123	rplP,Bsu0123,NP_388004.1,gi|16077191,GeneID:936807	139498	139498	LSU ribosomal protein L16p (L10e)	Ribosome_LSU_bacterial	Protein Metabolism	rxn05296
peg.124	rpmC,Bsu0124,NP_388005.1,gi|16077192,GeneID:936801	139922	139922	LSU ribosomal protein L29p (L35e)	Ribosome_LSU_bacterial	Protein Metabolism	rxn05296
peg.125	rpsQ,Bsu0125,NP_388006.1,gi|16077193,GeneID:936805	140145	140145	SSU ribosomal protein S17p (S11e)	Ribosome_SSU_bacterial	Protein Metabolism	rxn05296
peg.126	rplN,Bsu0126,NP_388007.1,gi|16077194,GeneID:935939	140449	140449	LSU ribosomal protein L14p (L23e)	Ribosome_LSU_bacterial	Protein Metabolism	rxn05296
peg.127	rplX,Bsu0127,NP_388008.1,gi|16077195,GeneID:936799	140855	140855	LSU ribosomal protein L24p (L26e)	Ribosome_LSU_bacterial	Protein Metabolism	rxn05296
peg.128	rplE,Bsu0128,NP_388009.1,gi|16077196,GeneID:936981	141193	141193	LSU ribosomal protein L5p (L11e)	Ribosome_LSU_bacterial	Protein Metabolism	rxn05296
peg.129	rpsN,Bsu0129,NP_388010.1,gi|16077197,GeneID:935946	141755	141755	SSU ribosomal protein S14p (S29e)	Ribosome_SSU_bacterial	Protein Metabolism	rxn05296
peg.130	rpsH,Bsu0130,NP_388011.1,gi|16077198,GeneID:936328	141972	141972	SSU ribosomal protein S8p (S15Ae)	Ribosome_SSU_bacterial	Protein Metabolism	rxn05296
peg.131	rplF,Bsu0131,NP_388012.1,gi|16077199,GeneID:938229	142400	142400	LSU ribosomal protein L6p (L9e)	Ribosome_LSU_bacterial	Protein Metabolism	rxn05296
peg.132	rplR,Bsu0132,NP_388013.1,gi|16077200,GeneID:936785	142972	142972	LSU ribosomal protein L18p (L5e)	Ribosome_LSU_bacterial	Protein Metabolism	rxn05296
peg.133	rpsE,Bsu0133,NP_388014.1,gi|16077201,GeneID:938012	143359	143359	SSU ribosomal protein S5p (S2e)	Ribosome_SSU_bacterial	Protein Metabolism	rxn05296
peg.134	rpmD,Bsu0134,NP_388015.1,gi|16077202,GeneID:936920	143873	143873	LSU ribosomal protein L30p (L7e)	Ribosome_LSU_bacterial	Protein Metabolism	rxn05296
peg.135	rplO,Bsu0135,NP_388016.1,gi|16077203,GeneID:935940	144083	144083	LSU ribosomal protein L15p (L27Ae)	Ribosome_LSU_bacterial	Protein Metabolism	rxn05296
peg.137	adk,Bsu0137,NP_388018.1,gi|16077205,GeneID:938508	145875	145875	Adenylate kinase (EC 2.7.4.3)	Purine_conversions	Nucleosides and Nucleotides	rxn00097|rxn01127
peg.140	rpmJ,Bsu0140,NP_388021.1,gi|16077208,GeneID:938927	147835	147835	LSU ribosomal protein L36p	Ribosome_LSU_bacterial	Protein Metabolism	rxn05296
peg.141	rpsM,Bsu0141,NP_388022.1,gi|16077209,GeneID:938928	147971	147971	SSU ribosomal protein S13p (S18e)	Ribosome_SSU_bacterial	Protein Metabolism	rxn05296
peg.142	rpsK,Bsu0142,NP_388023.1,gi|16077210,GeneID:938926	148357	148357	SSU ribosomal protein S11p (S14e)	Ribosome_SSU_bacterial	Protein Metabolism	rxn05296
peg.143	rpoA,Bsu0143,NP_388024.1,gi|16077211,GeneID:938921	148929	148929	DNA-directed RNA polymerase alpha subunit (EC 2.7.7.6)	RNA_polymerase_bacterial	RNA Metabolism	rxn05295
peg.144	rplQ,Bsu0144,NP_388025.1,gi|16077212,GeneID:938918	149951	149951	LSU ribosomal protein L17p	Ribosome_LSU_bacterial	Protein Metabolism	rxn05296
peg.149	rplM,Bsu0149,NP_388030.1,gi|16077217,GeneID:938915	153841	153841	LSU ribosomal protein L13p (L13Ae)	Ribosome_LSU_bacterial	Protein Metabolism	rxn05296
peg.150	rpsI,Bsu0150,NP_388031.1,gi|16077218,GeneID:938912	154299	154299	SSU ribosomal protein S9p (S16e)	Ribosome_SSU_bacterial	Protein Metabolism	rxn05296
peg.153	cwlD,Bsu0153,NP_388034.1,gi|16077221,GeneID:938917	156611	156611	Germination-specific N-acetylmuramoyl-L-alanine amidase (EC 3.5.1.28), cell wall hydrolase CwlD			rxn02875
peg.158	ybaR,Bsu0158,NP_388039.1,gi|16077226,GeneID:938890	177082	177082	Sulfate permease	Cysteine_Biosynthesis|Superpathway_of_cysteine_biosynthesis	Amino Acids and Derivatives	rxn05651
peg.161	feuC,Bsu0161,NP_388042.1,gi|16077229,GeneID:938893	180168	180168	component of iron-uptake system			rxn05555|rxn05195
peg.162	feuB,Bsu0162,NP_388043.1,gi|16077230,GeneID:938884	181345	181345	component of iron-uptake system			rxn05555|rxn05195
peg.163	feuA,Bsu0163,NP_388044.1,gi|16077231,GeneID:938891	182368	182368	component of iron-uptake system			rxn05555|rxn05195
peg.166	ybbD,Bsu0166,NP_388047.1,gi|16077234,GeneID:938881	186450	186450	Beta-hexosaminidase (EC 3.2.1.52)	(GlcNAc)2_Catabolic_Operon|Chitin_and_N-acetylglucosamine_utilization	Carbohydrates	rxn00016
peg.167	ybbE,Bsu0167,NP_388048.1,gi|16077235,GeneID:938886	188406	188406	beta-lactamase			rxn07099
peg.168	ybbF,Bsu0168,NP_388049.1,gi|16077236,GeneID:938879	189816	189816	PTS system, glucose-specific IIBC component (EC 2.7.1.69)	Sucrose_Metabolism	Carbohydrates	rxn05226
peg.177	ybbT,Bsu0177,NP_388058.1,gi|16077245,GeneID:938632	198486	198486	Phosphoglucosamine mutase (EC 5.4.2.10)	Sialic_Acid_Metabolism	Cell Wall and Capsule	rxn00704|rxn01485
peg.178	glmS,Bsu0178,NP_388059.1,gi|16077246,GeneID:938736	200263	200263	Glucosamine--fructose-6-phosphate aminotransferase [isomerizing] (EC 2.6.1.16)	Formaldehyde_assimilation:_Ribulose_monophosphate_pathway|Sialic_Acid_Metabolism	Carbohydrates|Cell Wall and Capsule	rxn00555
peg.210	ybxI,Bsu0210,NP_388091.1,gi|16077278,GeneID:938466	228538	228538	Probable beta-lactamase ybxI precursor (EC 3.5.2.6)	Beta-lactamase	Virulence	rxn07099
peg.214	glpQ,Bsu0214,NP_388095.1,gi|16077282,GeneID:938446	233003	233003	Glycerophosphoryl diester phosphodiesterase, periplasmic (EC 3.1.4.46)	Glycerol_and_Glycerol-3-phosphate_Uptake_and_Utilization	Carbohydrates	rxn01073|rxn08669|rxn00758
peg.215	glpT,Bsu0215,NP_388096.1,gi|16077283,GeneID:938447	233983	233983	Glycerol-3-phosphate transporter	Glycerol_and_Glycerol-3-phosphate_Uptake_and_Utilization	Carbohydrates	rxn05578
peg.224	purT,Bsu0224,NP_388105.1,gi|16077292,GeneID:938438	243881	243881	Phosphoribosylglycinamide formyltransferase 2 (EC 2.1.2.-)	De_Novo_Purine_Biosynthesis	Nucleosides and Nucleotides	rxn04783
peg.228	pssA,Bsu0228,NP_388109.1,gi|16077296,GeneID:938427	247733	247733	CDP-diacylglycerol--serine O-phosphatidyltransferase (EC 2.7.8.8)	Glycerolipid_and_Glycerophospholipid_Metabolism_in_Bacteria	Fatty Acids and Lipids	rxn09206|rxn10227|rxn10230|rxn09208|rxn10226|rxn10228|rxn09210|rxn10231|rxn10229
peg.230	psd,Bsu0230,NP_388111.1,gi|16077298,GeneID:938431	248738	248738	Phosphatidylserine decarboxylase (EC 4.1.1.65)	Glycerolipid_and_Glycerophospholipid_Metabolism_in_Bacteria	Fatty Acids and Lipids	rxn10233|rxn09200|rxn10232|rxn09202|rxn10237|rxn10235|rxn10234|rxn09198|rxn10236
peg.235	gltP,Bsu0235,NP_388116.1,gi|16077303,GeneID:938421	253507	253507	Proton/aspartate symport protein|Proton/glutamate symport protein			rxn05217|rxn05297
peg.236	ybfS,Bsu0236,NP_388117.1,gi|16077304,GeneID:938418	254896	254896	PTS system, Glucosamine-specific IIA component (EC 2.7.1.69)|PTS system, Glucosamine-specific IIB component (EC 2.7.1.69)|PTS system, Glucosamine-specific IIC component (EC 2.7.1.69)			rxn05569
peg.237	ybfT,Bsu0237,NP_388118.1,gi|16077305,GeneID:938425	256812	256812	Glucosamine-6-phosphate deaminase (EC 3.5.99.6)	Chitin_and_N-acetylglucosamine_utilization|Formaldehyde_assimilation:_Ribulose_monophosphate_pathway|Sialic_Acid_Metabolism	Carbohydrates|Cell Wall and Capsule	rxn00552
peg.240	ybgE,Bsu0240,NP_388121.1,gi|16077308,GeneID:938420	259005	259005	Branched-chain amino acid aminotransferase (EC 2.6.1.42)	Alanine_biosynthesis|Aminotransferases:Aromatic_Pathway_and_More,_A_work_in_progress|Branched-Chain_Amino_Acid_Biosynthesis|Dehydrogenase_complexes|Isoleucine_degradation|Leucine_Biosynthesis|Leucine_Degradation_and_HMG-CoA_Metabolism|Methionine_Salvage|Pyruvate_Alanine_Serine_Interconversions|Valine_degradation	Amino Acids and Derivatives|Carbohydrates	rxn01575|rxn00806|rxn00903
peg.242	ybgG,Bsu0242,NP_388123.1,gi|16077310,GeneID:938412	261645	261645	Homocysteine S-methyltransferase (EC 2.1.1.10)	Methionine_Biosynthesis	Amino Acids and Derivatives	rxn00452
peg.243	ybgH,Bsu0243,NP_388124.1,gi|16077311,GeneID:938419	262721	262721	Sodium/glutamine symporter glnT			rxn05216
peg.244	ybgJ,Bsu0244,NP_388125.1,gi|16077312,GeneID:938416	264182	264182	Glutaminase (EC 3.5.1.2)	Glutamine,_Glutamate,_Aspartate_and_Asparagine_Biosynthesis	Amino Acids and Derivatives	rxn00189
peg.247	ycbC,Bsu0247,NP_388128.1,gi|16077315,GeneID:938409	267882	267882	5-dehydro-4-deoxyglucarate dehydratase (EC 4.2.1.41)	D-galactarate,_D-glucarate_and_D-glycerate_catabolism	Carbohydrates	rxn01634
peg.248	ycbD,Bsu0248,NP_388129.1,gi|16077316,GeneID:938406	268838	268838	Ketoglutarate semialdehyde dehydrogenase (EC 1.2.1.26)	Proline,_4-hydroxyproline_uptake_and_utilization	Amino Acids and Derivatives	rxn00196
peg.249	ycbE,Bsu0249,NP_388130.1,gi|16077317,GeneID:938413	270388	270388	D-glucarate permease	D-galactarate,_D-glucarate_and_D-glycerate_catabolism	Carbohydrates	rxn05572|rxn05565
peg.250	ycbF,Bsu0250,NP_388131.1,gi|16077318,GeneID:938410	271792	271792	Glucarate dehydratase (EC 4.2.1.40)	D-galactarate,_D-glucarate_and_D-glycerate_catabolism	Carbohydrates	rxn07845|rxn01989
peg.252	ycbH,Bsu0252,NP_388133.1,gi|16077320,GeneID:938407	274021	274021	D-galactarate dehydratase (EC 4.2.1.42)	D-galactarate,_D-glucarate_and_D-glycerate_catabolism	Carbohydrates	rxn03887
peg.270	yccC,Bsu0270,NP_388151.1,gi|16077338,GeneID:938392	290469	290469	L-asparaginase (EC 3.5.1.1)	Glutamine,_Glutamate,_Aspartate_and_Asparagine_Biosynthesis	Amino Acids and Derivatives	rxn00342
peg.276	natA,Bsu0276,NP_388157.1,gi|16077344,GeneID:938386	295983	295983	catalyses ATP-dependent electrogenic Na+ extrusion without mechanistically coupled H+ or K+ uptake			rxn05622
peg.277	natB,Bsu0277,NP_388158.1,gi|16077345,GeneID:938383	296724	296724	catalyses ATP-dependent electrogenic Na+ extrusion without mechanistically coupled H+ or K+ uptake			rxn05622
peg.282	ycdD,Bsu0282,NP_388163.1,gi|16077350,GeneID:938378	303358	303358	L-alanoyl-D-glutamate peptidase			rxn08775
peg.284	ycdF,Bsu0284,NP_388165.1,gi|16077352,GeneID:938377	305212	305212	Glucose 1-dehydrogenase (EC 1.1.1.47)	D-gluconate_and_ketogluconates_metabolism|Entner-Doudoroff_Pathway|Glycolysis_and_Gluconeogenesis,_including_Archaeal_enzymes	Carbohydrates	rxn01108|rxn01109
peg.285	ycdG,Bsu0285,NP_388166.1,gi|16077353,GeneID:938375	306013	306013	Oligo-1,6-glucosidase (EC 3.2.1.10)	Maltose_and_Maltodextrin_Utilization	Carbohydrates	rxn01259|rxn05746
peg.286	ycdH,Bsu0286,NP_388167.1,gi|16077354,GeneID:938370	307886	307886	Zinc ABC transporter, periplasmic-binding protein ZnuA			rxn05150
peg.287	ycdI,Bsu0287,NP_388168.1,gi|16077355,GeneID:938374	308901	308901	Zinc ABC transporter, ATP-binding protein ZnuC			rxn05150
peg.288	yceA,Bsu0288,NP_388169.1,gi|16077356,GeneID:938367	309554	309554	Zinc ABC transporter, inner membrane permease protein ZnuB			rxn05150
peg.299	opuAA,Bsu0299,NP_388180.1,gi|16077367,GeneID:938362	320567	320567	Glycine betaine ABC transport system, ATP-binding protein OpuAA (EC 3.6.3.32)	Choline_and_Betaine_Uptake_and_Betaine_Biosynthesis	Amino Acids and Derivatives	rxn05181|rxn05570|rxn05192|rxn05193|rxn05504|rxn10073|rxn10862|rxn10072
peg.300	opuAB,Bsu0300,NP_388181.1,gi|16077368,GeneID:938360	321825	321825	Glycine betaine ABC transport system, permease protein OpuAB	Choline_and_Betaine_Uptake_and_Betaine_Biosynthesis	Amino Acids and Derivatives	rxn05181|rxn05570|rxn05192|rxn05193|rxn05504|rxn10073|rxn10862|rxn10072
peg.301	opuAC,Bsu0301,NP_388182.1,gi|16077369,GeneID:938354	322673	322673	Glycine betaine ABC transport system, glycine betaine-binding protein OpuAC	Choline_and_Betaine_Uptake_and_Betaine_Biosynthesis	Amino Acids and Derivatives	rxn05181|rxn05570|rxn05192|rxn05193|rxn05504|rxn10073|rxn10862|rxn10072
peg.306	lctE,Bsu0306,NP_388187.1,gi|16077374,GeneID:938348	329330	329330	L-lactate dehydrogenase (EC 1.1.1.27)	Fermentations:_Lactate|Fermentations:_Mixed_acid	Carbohydrates	rxn00499
peg.307	lctP,Bsu0307,NP_388188.1,gi|16077375,GeneID:938353	330327	330327	L-lactate permease	Lactate_utilization	Carbohydrates	rxn05470|rxn05602
peg.308	mdr,Bsu0308,NP_388189.1,gi|16077376,GeneID:938345	332260	332260	resistance to puromycin, nerfloxacin, tosufloxacin, but not CCCP			rxn05641
peg.314	nadE,Bsu0314,NP_388195.1,gi|16077382,GeneID:938339	337860	337860	NAD synthetase (EC 6.3.1.5)	NAD_and_NADP_cofactor_biosynthesis_global|NAD_regulation	Cofactors, Vitamins, Prosthetic Groups, Pigments	rxn00138
peg.316	aroI,Bsu0316,NP_388197.1,gi|16077384,GeneID:938343	339597	339597	Shikimate kinase I (EC 2.7.1.71)	Chorismate_Synthesis|Common_Pathway_For_Synthesis_of_Aromatic_Compounds_(DAHP_synthase_to_chorismate)	Amino Acids and Derivatives	rxn01739
peg.319	cah,Bsu0319,NP_388200.1,gi|16077387,GeneID:938341	342110	342110	cephalosporin C deacetylase			rxn02196
peg.321	ycgM,Bsu0321,NP_388202.1,gi|16077389,GeneID:938338	344123	344123	Proline dehydrogenase (EC 1.5.99.8) (Proline oxidase)	Proline,_4-hydroxyproline_uptake_and_utilization|Respiratory_dehydrogenases_1	Amino Acids and Derivatives|Respiration	rxn00929
peg.322	ycgN,Bsu0322,NP_388203.1,gi|16077390,GeneID:938333	345051	345051	Delta-1-pyrroline-5-carboxylate dehydrogenase (EC 1.5.1.12)	Arginine_and_Ornithine_Degradation|Proline,_4-hydroxyproline_uptake_and_utilization	Amino Acids and Derivatives	rxn00503|rxn03071|rxn03424|rxn00183
peg.323	ycgO,Bsu0323,NP_388204.1,gi|16077391,GeneID:938330	346794	346794	Proline/sodium symporter PutP (TC 2.A.21.2.1)|Propionate/sodium symporter	Proline,_4-hydroxyproline_uptake_and_utilization	Amino Acids and Derivatives	rxn05221
peg.329	nasF,Bsu0329,NP_388210.1,gi|16077397,GeneID:938324	353472	353472	Uroporphyrinogen-III methyltransferase (EC 2.1.1.107)|Uroporphyrinogen-III synthase (EC 4.2.1.75)	Coenzyme_B12_biosynthesis|Heme_and_Siroheme_Biosynthesis	Cofactors, Vitamins, Prosthetic Groups, Pigments	rxn02287|rxn02264
peg.330	nasE,Bsu0330,NP_388211.1,gi|16077398,GeneID:938331	354984	354984	Nitrite reductase [NAD(P)H] small subunit (EC 1.7.1.4)			rxn00569|rxn00568
peg.331	nasD,Bsu0331,NP_388212.1,gi|16077399,GeneID:938329	355336	355336	Nitrite reductase [NAD(P)H] large subunit (EC 1.7.1.4)			rxn00569|rxn00568
peg.332	nasC,Bsu0332,NP_388213.1,gi|16077400,GeneID:938321	357875	357875	Assimilatory nitrate reductase large subunit (EC:1.7.99.4)			rxn00569|rxn00568
peg.333	nasB,Bsu0333,NP_388214.1,gi|16077401,GeneID:938328	360014	360014	Nitrite reductase [NAD(P)H] large subunit (EC 1.7.1.4)			rxn00569|rxn00568
peg.334	nasA,Bsu0334,NP_388215.1,gi|16077402,GeneID:938326	362506	362506	Nitrate/nitrite transporter			rxn05627|rxn05625
peg.335	yciA,Bsu0335,NP_388216.1,gi|16077403,GeneID:938325	363827	363827	GTP cyclohydrolase I (EC 3.5.4.16) type 2	Folate_Biosynthesis|Methanopterin_biosynthesis2|Pterin_metabolism|Pterin_metabolism_3|Queuosine-Archaeosine_Biosynthesis|tRNA_modification_Archaea_Henri	Cofactors, Vitamins, Prosthetic Groups, Pigments|RNA Metabolism	rxn00299
peg.342	yckE,Bsu0342,NP_388223.1,gi|16077410,GeneID:938317	369830	369830	6-phospho-beta-glucosidase (EC 3.2.1.86)|Beta-glucosidase (EC 3.2.1.21)	Beta-Glucoside_Metabolism|Fructooligosaccharides(FOS)_and_Raffinose_Utilization|Sucrose_Metabolism	Carbohydrates	rxn09978|rxn00222|rxn09979
peg.346	yckF,Bsu0346,NP_388227.1,gi|16077414,GeneID:938313	374174	374174	6-phospho-3-hexuloisomerase	Formaldehyde_assimilation:_Ribulose_monophosphate_pathway|Pentose_phosphate_pathway	Carbohydrates	rxn03644
peg.347	yckG,Bsu0347,NP_388228.1,gi|16077415,GeneID:938314	374737	374737	D-arabino-3-hexulose 6-phosphate formaldehyde lyase	Formaldehyde_assimilation:_Ribulose_monophosphate_pathway|Pentose_phosphate_pathway	Carbohydrates	rxn03643
peg.364	yclB,Bsu0364,NP_388245.1,gi|16077431,GeneID:938296	412120	412120	Hydroxyaromatic non-oxidative decarboxylase protein B (EC 4.1.1.-)	Hydroxyaromatic_decarboxylase_family	Metabolism of Aromatic Compounds	rxn03393
peg.380	yclM,Bsu0380,NP_388261.1,gi|16077447,GeneID:938276	430203	430203	Aspartokinase (EC 2.7.2.4)	Lysine_Biosynthesis_DAP_Pathway|Threonine_and_Homoserine_Biosynthesis	Amino Acids and Derivatives	rxn00337
peg.381	yclN,Bsu0381,NP_388262.1,gi|16077448,GeneID:938273	431952	431952	Iron compound ABC uptake transporter permease protein	Heme,_hemin_uptake_and_utilization_systems_in_GramPositives|Iron_acquisition_in_Streptococcus	Virulence	rxn05555|rxn05195
peg.382	yclO,Bsu0382,NP_388263.1,gi|16077449,GeneID:938280	432895	432895	Iron compound ABC uptake transporter permease protein	Heme,_hemin_uptake_and_utilization_systems_in_GramPositives|Iron_acquisition_in_Streptococcus	Virulence	rxn05555|rxn05195
peg.383	yclP,Bsu0383,NP_388264.1,gi|16077450,GeneID:938278	433836	433836	Iron compound ABC uptake transporter ATP-binding protein	Heme,_hemin_uptake_and_utilization_systems_in_GramPositives|Hemin_transport_system|Iron_acquisition_in_Streptococcus	Virulence	rxn05555|rxn05195
peg.384	yclQ,Bsu0384,NP_388265.1,gi|16077451,GeneID:938277	434616	434616	Iron compound ABC uptake transporter substrate-binding protein	Heme,_hemin_uptake_and_utilization_systems_in_GramPositives|Iron_acquisition_in_Streptococcus	Virulence	rxn05555|rxn05195
peg.387	ycnD,Bsu0387,NP_388268.1,gi|16077454,GeneID:938267	438096	438096	Oxygen-insensitive NADPH nitroreductase (EC 1.-.-.-)			rxn03976
peg.391	ycnG,Bsu0391,NP_388272.1,gi|16077458,GeneID:938264	441151	441151	Gamma-aminobutyrate:alpha-ketoglutarate aminotransferase (EC 2.6.1.19)	Putrescine_utilization_pathways	Amino Acids and Derivatives	rxn01204
peg.392	ycnH,Bsu0392,NP_388273.1,gi|16077459,GeneID:939976	442530	442530	Succinate-semialdehyde dehydrogenase [NADP+] (EC 1.2.1.16)			rxn00509
peg.393	ycxE,Bsu0393,NP_388274.1,gi|16077460,GeneID:938268	444041	444041	glucose uptake protein			rxn05573
peg.394	gdh,Bsu0394,NP_388275.1,gi|16077461,GeneID:938261	444924	444924	Glucose 1-dehydrogenase (EC 1.1.1.47)	D-gluconate_and_ketogluconates_metabolism|Entner-Doudoroff_Pathway|Glycolysis_and_Gluconeogenesis,_including_Archaeal_enzymes	Carbohydrates	rxn01108|rxn01109
peg.396	ycnJ,Bsu0396,NP_388277.1,gi|16077463,GeneID:938258	446381	446381	Copper resistance protein D			rxn05528
peg.399	mtlA,Bsu0399,NP_388280.1,gi|16077466,GeneID:938263	449304	449304	PTS system, mannitol-specific IIA component (EC 2.7.1.69)|PTS system, mannitol-specific IIB component (EC 2.7.1.69)|PTS system, mannitol-specific IIC component (EC 2.7.1.69)	Mannitol_Utilization	Carbohydrates	rxn05617
peg.400	mtlD,Bsu0400,NP_388281.1,gi|16077467,GeneID:939968	451189	451189	Mannitol-1-phosphate 5-dehydrogenase (EC 1.1.1.17)	Hexitol_degradation|Mannitol_Utilization	Carbohydrates	rxn00546
peg.401	ycsA,Bsu0401,NP_388282.1,gi|16077468,GeneID:938262	452397	452397	D-malic enzyme (EC 1.1.1.83)|Tartrate decarboxylase (EC 4.1.1.73)|Tartrate dehydrogenase (EC 1.1.1.93)	Pyruvate_metabolism_I:_anaplerotic_reactions,_PEP|Glycerate_metabolism	Carbohydrates	rxn00160|rxn01285|rxn04143|rxn01847
peg.409	ycsJ,Bsu0409,NP_388290.1,gi|16077476,GeneID:938256	459417	459417	Allophanate hydrolase subunit 1 (EC 3.5.1.54)|Allophanate hydrolase subunit 2 (EC 3.5.1.54)			rxn00002
peg.417	ydaB,Bsu0417,NP_388298.1,gi|16077484,GeneID:938246	468978	468978	Long-chain-fatty-acid--CoA ligase (EC 6.2.1.3)	Biotin_biosynthesis|Unsaturated_Fatty_Acid_Metabolism|n-Phenylalkanoic_acid_degradation	Cofactors, Vitamins, Prosthetic Groups, Pigments|Fatty Acids and Lipids|Metabolism of Aromatic Compounds	rxn05252|rxn09449|rxn05247|rxn05248|rxn05249|rxn05251|rxn05736|rxn00947|rxn09448|rxn05250|rxn09450
peg.420	ydaE,Bsu0420,NP_388301.1,gi|16077487,GeneID:938182	472139	472139	D-lyxose isomerase (EC 5.3.1.15)			rxn01386
peg.434	ydaP,Bsu0434,NP_388315.1,gi|16077501,GeneID:938239	488383	488383	Pyruvate oxidase [ubiquinone, cytochrome] (EC 1.2.2.2)	Pyruvate_metabolism_II:_acetyl-CoA,_acetogenesis_from_pyruvate	Carbohydrates	rxn00152
peg.436	ydaR,Bsu0436,NP_388317.1,gi|16077503,GeneID:938241	490698	490698	Manganese transport protein MntH			rxn05618
peg.444	ydbE,Bsu0444,NP_388325.1,gi|16077511,GeneID:938226	496203	496203	TRAP-type C4-dicarboxylate transport system, periplasmic component			rxn05654|rxn05603|rxn05561|rxn05605
peg.447	ydbH,Bsu0447,NP_388328.1,gi|16077514,GeneID:938223	499723	499723	C4-dicarboxylate transport protein			rxn05654|rxn05603|rxn05561|rxn05605
peg.452	ydbM,Bsu0452,NP_388333.1,gi|16077519,GeneID:939949	504709	504709	Acyl-CoA dehydrogenase, short-chain specific (EC 1.3.99.2)	Acetyl-CoA_fermentation_to_Butyrate|Anaerobic_respiratory_reductases|Butanol_Biosynthesis|Isoleucine_degradation	Carbohydrates|Respiration|Amino Acids and Derivatives	rxn00868|rxn10011|rxn10013|rxn05732|rxn10014|rxn10012|rxn10010
peg.456	ddlA,Bsu0456,NP_388337.1,gi|16077523,GeneID:938224	507805	507805	D-alanine--D-alanine ligase (EC 6.3.2.4)			rxn00851
peg.457	murF,Bsu0457,NP_388338.1,gi|16077524,GeneID:939947	508941	508941	UDP-N-acetylmuramoylalanyl-D-glutamyl-2,6-diaminopimelate--D-alanyl-D- alanyl ligase (EC 6.3.2.10)	Methicillin_resistance_in_Staphylococci	Virulence	rxn03164
peg.462	ydcB,Bsu0462,NP_388343.1,gi|16077529,GeneID:938194	515267	515267	Holo-[acyl-carrier protein] synthase (EC 2.7.8.7)	Fatty_Acid_Biosynthesis_FASII	Fatty Acids and Lipids	rxn06023
peg.464	dal,Bsu0464,NP_388345.1,gi|16077531,GeneID:939942	516929	516929	Alanine racemase (EC 5.1.1.1)	Alanine_biosynthesis|Pyruvate_Alanine_Serine_Interconversions	Amino Acids and Derivatives|Carbohydrates	rxn00283
peg.474	rsbX,Bsu0474,NP_388355.1,gi|16077541,GeneID:938155	523207	523207	Phosphoserine phosphatase rsbX (EC 3.1.3.3)			rxn02046|rxn00420
peg.507	yddQ,Bsu0507,NP_388388.1,gi|16077574,GeneID:938129	552329	552329	Isochorismatase (EC 3.3.2.1)	Chorismate:_Intermediate_for_synthesis_of_PAPA_antibiotics,_PABA,_anthranilate,_3-hydroxyanthranilate_and_more.|Siderophore_enterobactin_biosynthesis_and_ferric_enterbactin_transport	Amino Acids and Derivatives|Virulence	rxn02177
peg.534	ydfA,Bsu0534,NP_388415.1,gi|16077601,GeneID:939905	579603	579603	Arsenic efflux pump protein	Arsenic_resistance	Virulence	rxn05507|rxn05506
peg.548	ydfN,Bsu0548,NP_388429.1,gi|16077615,GeneID:939899	596192	596192	Dihydropteridine reductase (EC 1.5.1.34)|Oxygen-insensitive NAD(P)H nitroreductase (EC 1.-.-.-)	Pterin_biosynthesis	Cofactors, Vitamins, Prosthetic Groups, Pigments	rxn03975|rxn01314|rxn05088|rxn03976
peg.562	ydgF,Bsu0562,NP_388443.1,gi|16077629,GeneID:938050	606413	606413	D-serine/D-alanine/glycine transporter	Glycine_and_Serine_Utilization|Pyruvate_Alanine_Serine_Interconversions	Amino Acids and Derivatives|Carbohydrates	rxn05649|rxn05495|rxn05582|rxn05494
peg.566	ydgI,Bsu0566,NP_388447.1,gi|16077633,GeneID:938001	611906	611906	Dihydropteridine reductase (EC 1.5.1.34)|Oxygen-insensitive NAD(P)H nitroreductase (EC 1.-.-.-)	Pterin_biosynthesis	Cofactors, Vitamins, Prosthetic Groups, Pigments	rxn03975|rxn01314|rxn05088|rxn03976
peg.574	phoB,Bsu0574,NP_388455.1,gi|16077641,GeneID:938004	619813	619813	Alkaline phosphatase (EC 3.1.3.1)			rxn02166|rxn00743|rxn03167
peg.578	ydhJ,Bsu0578,NP_388459.1,gi|16077645,GeneID:938014	623090	623090	Deoxyguanosinetriphosphate triphosphohydrolase (EC 3.1.5.1)	Purine_conversions	Nucleosides and Nucleotides	rxn01352
peg.581	ydhM,Bsu0581,NP_388462.1,gi|16077648,GeneID:938018	626338	626338	PTS system, cellobiose-specific IIB component (EC 2.7.1.69)	Beta-Glucoside_Metabolism	Carbohydrates	rxn05518
peg.582	ydhN,Bsu0582,NP_388463.1,gi|16077649,GeneID:938039	626649	626649	PTS system, cellobiose-specific IIA component (EC 2.7.1.69)	Beta-Glucoside_Metabolism	Carbohydrates	rxn05518
peg.583	ydhO,Bsu0583,NP_388464.1,gi|16077650,GeneID:939882	627000	627000	PTS system, cellobiose-specific IIC component (EC 2.7.1.69)	Beta-Glucoside_Metabolism	Carbohydrates	rxn05518
peg.584	ydhP,Bsu0584,NP_388465.1,gi|16077651,GeneID:939872	628346	628346	Beta-glucosidase (EC 3.2.1.21)	Beta-Glucoside_Metabolism|Fructooligosaccharides(FOS)_and_Raffinose_Utilization|Sucrose_Metabolism	Carbohydrates	rxn00222
peg.586	ydhR,Bsu0586,NP_388467.1,gi|16077653,GeneID:938016	630628	630628	Fructokinase (EC 2.7.1.4)	Fructose_utilization|Mannitol_Utilization|Ribitol,_Xylitol,_Arabitol,_Mannitol_and_Sorbitol_utilization|Sucrose_Metabolism|Sucrose_utilization|Sucrose_utilization_Shewanella	Carbohydrates	rxn00547
peg.587	ydhS,Bsu0587,NP_388468.1,gi|16077654,GeneID:938028	631524	631524	Mannose-6-phosphate isomerase (EC 5.3.1.8)	Alginate_metabolism|Mannose_Metabolism	Cell Wall and Capsule|Carbohydrates	rxn00559
peg.590	ydiA,Bsu0590,NP_388471.1,gi|16077657,GeneID:939867	640378	640378	Thiamine-monophosphate kinase (EC 2.7.4.16)	Thiamin_biosynthesis	Cofactors, Vitamins, Prosthetic Groups, Pigments	rxn00438
peg.591	ydiB,Bsu0591,NP_388472.1,gi|16077658,GeneID:938047	641370	641370	ATPase YjeE, predicted to have essential role in cell wall biosynthesis			rxn10198
peg.606	ydiO,Bsu0606,NP_388487.1,gi|16077673,GeneID:939892	654940	654940	DNA-cytosine methyltransferase (EC 2.1.1.37)			rxn05294
peg.615	gutB,Bsu0615,NP_388496.1,gi|16077682,GeneID:939495	667183	667183	Sorbitol dehydrogenase (EC 1.1.1.14)	D-Sorbitol(D-Glucitol)_and_L-Sorbose_Utilization|Dihydroxyacetone_kinases|Ribitol,_Xylitol,_Arabitol,_Mannitol_and_Sorbitol_utilization	Carbohydrates	rxn00634
peg.616	ydjD,Bsu0616,NP_388497.1,gi|16077683,GeneID:936004	668318	668318	Glucitol/sorbitol-specific transport protein gutA	D-Sorbitol(D-Glucitol)_and_L-Sorbose_Utilization|Ribitol,_Xylitol,_Arabitol,_Mannitol_and_Sorbitol_utilization	Carbohydrates	rxn05648|rxn09661
peg.617	ydjE,Bsu0617,NP_388498.1,gi|16077684,GeneID:939494	669804	669804	Fructokinase (EC 2.7.1.4)	Fructose_utilization|Mannitol_Utilization|Ribitol,_Xylitol,_Arabitol,_Mannitol_and_Sorbitol_utilization|Sucrose_Metabolism|Sucrose_utilization|Sucrose_utilization_Shewanella	Carbohydrates	rxn00547
peg.623	ydjK,Bsu0623,NP_388504.1,gi|16077690,GeneID:936014	676159	676159	Major myo-inositol transporter IolT	Inositol_catabolism	Carbohydrates	rxn05593
peg.624	ydjL,Bsu0624,NP_388505.1,gi|16077691,GeneID:939490	677628	677628	2,3-butanediol dehydrogenase, R-alcohol forming, (R)- and (S)-acetoin-specific (EC 1.1.1.4)	Acetoin,_butanediol_metabolism	Carbohydrates	rxn02112
peg.631	gabP,Bsu0631,NP_388512.1,gi|16077698,GeneID:939485	684872	684872	gamma-aminobutyrate (GABA) permease			rxn05475|rxn05564
peg.636	guaA,Bsu0636,NP_388517.1,gi|16077703,GeneID:936028	692259	692259	GMP synthase [glutamine-hydrolyzing] (EC 6.3.5.2)	Purine_conversions|Staphylococcal_pathogenicity_islands_SaPI	Nucleosides and Nucleotides|Virulence	rxn00917
peg.637	yebB,Bsu0637,NP_388518.1,gi|16077704,GeneID:936043	694180	694180	Xanthine/uracil/thiamine/ascorbate permease family protein			rxn05201|rxn05202|rxn09657|rxn05197
peg.643	purE,Bsu0643,NP_388524.1,gi|16077710,GeneID:939481	698121	698121	Phosphoribosylaminoimidazole carboxylase catalytic subunit (EC 4.1.1.21)	De_Novo_Purine_Biosynthesis	Nucleosides and Nucleotides	rxn05229
peg.644	purK,Bsu0644,NP_388525.1,gi|16077711,GeneID:936039	698602	698602	Phosphoribosylaminoimidazole carboxylase ATPase subunit (EC 4.1.1.21)	De_Novo_Purine_Biosynthesis	Nucleosides and Nucleotides	rxn05229
peg.645	purB,Bsu0645,NP_388526.1,gi|16077712,GeneID:936048	699738	699738	Adenylosuccinate lyase (EC 4.3.2.2)	De_Novo_Purine_Biosynthesis|Purine_conversions	Nucleosides and Nucleotides	rxn00800|rxn03136
peg.646	purC,Bsu0646,NP_388527.1,gi|16077713,GeneID:939389	701106	701106	Phosphoribosylaminoimidazole-succinocarboxamide synthase (EC 6.3.2.6)	De_Novo_Purine_Biosynthesis	Nucleosides and Nucleotides	rxn03147
peg.647	yexA,Bsu0647,NP_388528.1,gi|16077714,GeneID:936041	701824	701824	Phosphoribosylformylglycinamidine synthase, PurS subunit (EC 6.3.5.3)	De_Novo_Purine_Biosynthesis	Nucleosides and Nucleotides	rxn03084
peg.648	purL,Bsu0648,NP_388529.1,gi|16077715,GeneID:938760	702075	702075	Phosphoribosylformylglycinamidine synthase, glutamine amidotransferase subunit (EC 6.3.5.3)	De_Novo_Purine_Biosynthesis	Nucleosides and Nucleotides	rxn03084
peg.649	purQ,Bsu0649,NP_388530.1,gi|16077716,GeneID:939233	702742	702742	Phosphoribosylformylglycinamidine synthase, synthetase subunit (EC 6.3.5.3)	De_Novo_Purine_Biosynthesis	Nucleosides and Nucleotides	rxn03084
peg.650	purF,Bsu0650,NP_388531.1,gi|16077717,GeneID:936046	704946	704946	Amidophosphoribosyltransferase (EC 2.4.2.14)	De_Novo_Purine_Biosynthesis|YgfZ	Nucleosides and Nucleotides|Cofactors, Vitamins, Prosthetic Groups, Pigments	rxn00790
peg.651	purM,Bsu0651,NP_388532.1,gi|16077718,GeneID:936044	706478	706478	Phosphoribosylformylglycinamidine cyclo-ligase (EC 6.3.3.1)	De_Novo_Purine_Biosynthesis|YgfZ	Nucleosides and Nucleotides|Cofactors, Vitamins, Prosthetic Groups, Pigments	rxn02937
peg.652	purN,Bsu0652,NP_388533.1,gi|16077719,GeneID:936045	707515	707515	Phosphoribosylglycinamide formyltransferase (EC 2.1.2.2)	De_Novo_Purine_Biosynthesis	Nucleosides and Nucleotides	rxn03004
peg.653	purH,Bsu0653,NP_388534.1,gi|16077720,GeneID:936053	708099	708099	IMP cyclohydrolase (EC 3.5.4.10)|Phosphoribosylaminoimidazolecarboxamide formyltransferase (EC 2.1.2.3)	De_Novo_Purine_Biosynthesis	Nucleosides and Nucleotides	rxn03137|rxn00832
peg.654	purD,Bsu0654,NP_388535.1,gi|16077721,GeneID:938741	709653	709653	Phosphoribosylamine--glycine ligase (EC 6.3.4.13)	De_Novo_Purine_Biosynthesis	Nucleosides and Nucleotides	rxn02895
peg.657	yerA,Bsu0657,NP_388538.1,gi|16077724,GeneID:939337	713170	713170	Adenine deaminase (EC 3.5.4.2)	Purine_conversions	Nucleosides and Nucleotides	rxn00926
peg.660	yerD,Bsu0660,NP_388541.1,gi|16077727,GeneID:936058	716286	716286	Ferredoxin-dependent glutamate synthase (EC 1.4.7.1)	Glutamine,_Glutamate,_Aspartate_and_Asparagine_Biosynthesis|Photorespiration_(oxidative_C2_cycle)	Amino Acids and Derivatives|Carbohydrates	rxn05760
peg.662	yerF,Bsu0662,NP_388543.1,gi|16077729,GeneID:938747	718876	718876	ATP-dependent DNA helicase UvrD/PcrA	DNA_repair,_bacterial_UvrD_and_related_helicases	DNA Metabolism	rxn05294
peg.663	yerG,Bsu0663,NP_388544.1,gi|16077730,GeneID:936056	721119	721119	DNA ligase (EC 6.5.1.2)	DNA_Repair_Base_Excision|NAD_and_NADP_cofactor_biosynthesis_global|NAD_consumption	DNA Metabolism|Cofactors, Vitamins, Prosthetic Groups, Pigments	rxn05294
peg.667	opuE,Bsu0667,NP_388548.1,gi|16077734,GeneID:939439	726346	726346	Sodium/proline symporter			rxn05221
peg.668	yerL,Bsu0668,NP_388549.1,gi|16077735,GeneID:936063	728238	728238	Aspartyl-tRNA(Asn) amidotransferase subunit C (EC 6.3.5.-)|Glutamyl-tRNA(Gln) amidotransferase subunit C (EC 6.3.5.-)	Asp-tRNA(Asn)_transamidation|Glu-tRNA(Gln)_transamidation	Protein Metabolism	rxn05296
peg.669	yerM,Bsu0669,NP_388550.1,gi|16077736,GeneID:938748	728544	728544	Aspartyl-tRNA(Asn) amidotransferase subunit A (EC 6.3.5.-)|Glutamyl-tRNA(Gln) amidotransferase subunit A (EC 6.3.5.-)	Asp-tRNA(Asn)_transamidation|Glu-tRNA(Gln)_transamidation	Protein Metabolism	rxn05296
peg.670	yerN,Bsu0670,NP_388551.1,gi|16077737,GeneID:936057	730192	730192	Aspartyl-tRNA(Asn) amidotransferase subunit B (EC 6.3.5.-)|Glutamyl-tRNA(Gln) amidotransferase subunit B (EC 6.3.5.-)	Asp-tRNA(Asn)_transamidation|Glu-tRNA(Gln)_transamidation	Protein Metabolism	rxn05296
peg.697	yesO,Bsu0697,NP_388578.1,gi|16077764,GeneID:936072	761215	761215	Predicted rhamnose oligosaccharide ABC transport system, substrate-binding component	L-rhamnose_utilization	Carbohydrates	rxn05646|rxn05598|rxn05170
peg.698	yesP,Bsu0698,NP_388579.1,gi|16077765,GeneID:936076	762450	762450	Predicted rhamnose oligosaccharide ABC transport system, permease component 2	L-rhamnose_utilization	Carbohydrates	rxn05646|rxn05598|rxn05170
peg.699	yesQ,Bsu0699,NP_388580.1,gi|16077766,GeneID:938765	763383	763383	Predicted rhamnose oligosaccharide ABC transport system, permease component	L-rhamnose_utilization	Carbohydrates	rxn05646|rxn05598|rxn05170
peg.708	yesZ,Bsu0708,NP_388589.1,gi|16077775,GeneID:936080	774307	774307	Beta-galactosidase (EC 3.2.1.23)	Lactose_and_Galactose_Uptake_and_Utilization|Lactose_utilization	Carbohydrates	rxn00816
peg.711	lplB,Bsu0711,NP_388592.1,gi|16077778,GeneID:936088	780600	780600	ABC-type polysaccharide transport system, permease component			rxn05646|rxn05598|rxn05170
peg.716	yetH,Bsu0716,NP_388597.1,gi|16077783,GeneID:938777	785051	785051	Glyoxalase family protein	Serine-glyoxylate_cycle	Carbohydrates	rxn01834
peg.723	yetM,Bsu0723,NP_388604.1,gi|16077790,GeneID:936090	789826	789826	Salicylate hydroxylase (EC 1.14.13.1)	Phenylpropanoid_compound_degradation|Salicylate_ester_degradation	Metabolism of Aromatic Compounds	rxn03906|rxn04745|rxn04724|rxn00589|rxn04748
peg.727	yfnH,Bsu0727,NP_388608.1,gi|16077794,GeneID:938779	797977	797977	Glucose-1-phosphate cytidylyltransferase (EC 2.7.7.33)	Acetoin,_butanediol_metabolism|dTDP-rhamnose_synthesis	Carbohydrates|Cell Wall and Capsule	rxn00702
peg.728	yfnG,Bsu0728,NP_388609.1,gi|16077795,GeneID:938783	798811	798811	Similar to CDP-glucose 4,6-dehydratase (EC 4.2.1.45)	Acetoin,_butanediol_metabolism	Carbohydrates	rxn01750
peg.733	yfnB,Bsu0733,NP_388614.1,gi|16077800,GeneID:936095	804165	804165	5'-nucleotidase yjjG (EC 3.1.3.5)			rxn01367|rxn00708|rxn01218|rxn01704|rxn01139|rxn01445|rxn01549|rxn00913|rxn01145|rxn01507|rxn00132|rxn02400|rxn01670|rxn01961|rxn00363|rxn00831
peg.735	yfmT,Bsu0735,NP_388616.1,gi|16077802,GeneID:938788	806599	806599	Aldehyde dehydrogenase (EC 1.2.1.3)	Entner-Doudoroff_Pathway|Glycerolipid_and_Glycerophospholipid_Metabolism_in_Bacteria|Methylglyoxal_Metabolism|Pyruvate_metabolism_II:_acetyl-CoA,_acetogenesis_from_pyruvate	Carbohydrates|Fatty Acids and Lipids	rxn05734|rxn00979|rxn02853|rxn00506|rxn05735|rxn01851|rxn01286
peg.749	yfmF,Bsu0749,NP_388630.1,gi|16077816,GeneID:936117	822411	822411	Ferrichrome transport ATP-binding protein FhuC (TC 3.A.1.14.3)	ABC_transporter_ferrichrome_(TC_3.A.1.14.3)|Hemin_transport_system|Iron_acquisition_in_Vibrio	Membrane Transport|Virulence	rxn05148
peg.750	yfmE,Bsu0750,NP_388631.1,gi|16077817,GeneID:939692	823224	823224	Heme ABC type transporter HtsABC, permease protein HtsC	Heme,_hemin_uptake_and_utilization_systems_in_GramPositives	Virulence	rxn05148
peg.751	yfmD,Bsu0751,NP_388632.1,gi|16077818,GeneID:936110	824222	824222	Heme ABC type transporter HtsABC, permease protein HtsB	Heme,_hemin_uptake_and_utilization_systems_in_GramPositives	Virulence	rxn05148
peg.752	yfmC,Bsu0752,NP_388633.1,gi|16077819,GeneID:936114	825295	825295	Heme ABC type transporter HtsABC, heme-binding protein	Heme,_hemin_uptake_and_utilization_systems_in_GramPositives	Virulence	rxn05148
peg.757	yflS,Bsu0757,NP_388638.1,gi|16077824,GeneID:936122	828890	828890	2-oxoglutarate/malate translocator	Photorespiration_(oxidative_C2_cycle)	Carbohydrates	rxn05603|rxn05493|rxn05605
peg.761	citM,Bsu0761,NP_388642.1,gi|16077828,GeneID:938801	833891	833891	Mg(2+) Citrate transporter (TC 2.A.11.1.1)	Citrate_Metabolism,_Transport,_and_Regulation	Carbohydrates	rxn05214
peg.763	yflM,Bsu0763,NP_388644.1,gi|16077830,GeneID:938802	836242	836242	Nitric oxide synthase oxygenase (EC 1.-.-.-)	Pterin_metabolism_3	Cofactors, Vitamins, Prosthetic Groups, Pigments	rxn00399
peg.764	yflL,Bsu0764,NP_388645.1,gi|16077831,GeneID:939684	837243	837243	Acylphosphate phosphohydrolase (EC 3.6.1.7), putative	Pyruvate_metabolism_II:_acetyl-CoA,_acetogenesis_from_pyruvate	Carbohydrates	rxn01103|rxn00227
peg.770	yflF,Bsu0770,NP_388651.1,gi|16077837,GeneID:938807	840164	840164	PTS system, N-acetylglucosamine-specific IIB component (EC 2.7.1.69)|PTS system, N-acetylglucosamine-specific IIC component (EC 2.7.1.69)	Chitin_and_N-acetylglucosamine_utilization|Sialic_Acid_Metabolism	Carbohydrates|Cell Wall and Capsule	rxn05485
peg.775	yflA,Bsu0775,NP_388656.1,gi|16077842,GeneID:939686	844277	844277	Na(+)-linked D-alanine glycine permease			rxn10537|rxn05494
peg.780	treP,Bsu0780,NP_388661.1,gi|16077847,GeneID:939188	849874	849874	PTS system, trehalose-specific IIB component (EC 2.7.1.69)|PTS system, trehalose-specific IIC component (EC 2.7.1.69)	Trehalose_Uptake_and_Utilization	Carbohydrates	rxn02005
peg.781	treA,Bsu0781,NP_388662.1,gi|16077848,GeneID:939690	851357	851357	Trehalose-6-phosphate hydrolase (EC 3.2.1.93)	Trehalose_Uptake_and_Utilization	Carbohydrates	rxn00606
peg.783	yfkO,Bsu0783,NP_388664.1,gi|16077850,GeneID:939189	853919	853919	Dihydropteridine reductase (EC 1.5.1.34)|Oxygen-insensitive NAD(P)H nitroreductase (EC 1.-.-.-)	Pterin_biosynthesis	Cofactors, Vitamins, Prosthetic Groups, Pigments	rxn03975|rxn01314|rxn05088|rxn03976
peg.784	yfkN,Bsu0784,NP_388665.1,gi|16077851,GeneID:936131	854621	854621	2',3'-cyclic-nucleotide 2'-phosphodiesterase (EC 3.1.4.16)|5'-nucleotidase (EC 3.1.3.5)	Purine_conversions|pyrimidine_conversions	Nucleosides and Nucleotides	rxn01367|rxn00708|rxn02522|rxn01218|rxn03483|rxn01704|rxn02762|rxn01139|rxn01445|rxn01549|rxn00913|rxn01145|rxn01507|rxn02521|rxn00132|rxn02400|rxn01670|rxn01961|rxn00363|rxn00831
peg.792	yfkE,Bsu0792,NP_388673.1,gi|16077859,GeneID:939693	864712	864712	calcium/proton exchanger			rxn05514
peg.794	yfkC,Bsu0794,NP_388675.1,gi|16077861,GeneID:936137	866671	866671	Potassium efflux system KefA protein|Small-conductance mechanosensitive channel			rxn05206
peg.799	yfjR,Bsu0799,NP_388680.1,gi|16077866,GeneID:939198	869894	869894	3-hydroxyisobutyrate dehydrogenase			rxn01480
peg.800	yfjQ,Bsu0800,NP_388681.1,gi|16077867,GeneID:936159	870853	870853	Magnesium and cobalt transport protein CorA	Campylobacter_Iron_Metabolism	Virulence	rxn05616|rxn10474
peg.806	acoA,Bsu0806,NP_388687.1,gi|16077873,GeneID:936152	878508	878508	Acetoin dehydrogenase E1 component alpha-subunit (EC 1.2.4.-)	Acetoin,_butanediol_metabolism|Dehydrogenase_complexes	Carbohydrates	rxn09953
peg.807	acoB,Bsu0807,NP_388688.1,gi|16077874,GeneID:939697	879513	879513	Acetoin dehydrogenase E1 component beta-subunit (EC 1.2.4.-)	Acetoin,_butanediol_metabolism|Dehydrogenase_complexes	Carbohydrates	rxn09953
peg.808	acoC,Bsu0808,NP_388689.1,gi|16077875,GeneID:936147	880555	880555	Dihydrolipoamide acetyltransferase component (E2) of acetoin dehydrogenase complex (EC 2.3.1.-)	Acetoin,_butanediol_metabolism|Dehydrogenase_complexes|Lipoic_acid_metabolism	Carbohydrates|Cofactors, Vitamins, Prosthetic Groups, Pigments	rxn09953
peg.809	acoL,Bsu0809,NP_388690.1,gi|16077876,GeneID:939702	881772	881772	Dihydrolipoamide dehydrogenase of acetoin dehydrogenase (EC 1.8.1.4)	Acetoin,_butanediol_metabolism|Dehydrogenase_complexes	Carbohydrates	rxn09953
peg.818	glvA,Bsu0818,NP_388699.1,gi|16077885,GeneID:936161	889528	889528	Maltose-6'-phosphate glucosidase (EC 3.2.1.122)	Maltose_and_Maltodextrin_Utilization|Trehalose_Uptake_and_Utilization	Carbohydrates	rxn00607
peg.820	glvC,Bsu0820,NP_388701.1,gi|16077887,GeneID:939713	891721	891721	PTS system, maltose and glucose-specific IIB component (EC 2.7.1.69)|PTS system, maltose and glucose-specific IIC component (EC 2.7.1.69)	Maltose_and_Maltodextrin_Utilization	Carbohydrates	rxn05226|rxn05607
peg.844	yfiY,Bsu0844,NP_388725.1,gi|16077911,GeneID:939206	918873	918873	Iron(III) dicitrate transport system, periplasmic iron-binding protein FecB (TC 3.A.1.14.1)	ABC_transporter_iron(III)_dicitrate_(TC_3.A.1.14.1)|Vibrioferrin_synthesis	Membrane Transport|Virulence	rxn05557
peg.845	yfiZ,Bsu0845,NP_388726.1,gi|16077912,GeneID:936179	919981	919981	Iron(III) dicitrate transport system permease protein fecD (TC 3.A.1.14.1)	ABC_transporter_iron(III)_dicitrate_(TC_3.A.1.14.1)	Membrane Transport	rxn05557
peg.846	yfhA,Bsu0846,NP_388727.1,gi|16077913,GeneID:939714	920979	920979	Iron(III) dicitrate transport system permease protein fecD (TC 3.A.1.14.1)	ABC_transporter_iron(III)_dicitrate_(TC_3.A.1.14.1)	Membrane Transport	rxn05557
peg.858	yfhM,Bsu0858,NP_388739.1,gi|16077925,GeneID:936187	929232	929232	Epoxide hydrolase (EC 3.3.2.9)			rxn04821|rxn04834|rxn04820|rxn04885
peg.864	yfhR,Bsu0864,NP_388745.1,gi|16077931,GeneID:939223	936585	936585	Enoyl-[acyl-carrier-protein] reductase [NADPH] (EC 1.3.1.10)	Fatty_Acid_Biosynthesis_FASII	Fatty Acids and Lipids	rxn05357|rxn05391|rxn05412|rxn05370|rxn05428|rxn05354|rxn05378|rxn05387|rxn05463|rxn05374|rxn05424|rxn05416|rxn05352|rxn05432|rxn05399|rxn05403|rxn05420|rxn05356|rxn05351|rxn05362|rxn05355|rxn05382|rxn05366|rxn05395|rxn05407|rxn05353
peg.870	gsaB,Bsu0870,NP_388751.1,gi|16077937,GeneID:936194	941954	941954	Glutamate-1-semialdehyde aminotransferase (EC 5.4.3.8)	Heme_and_Siroheme_Biosynthesis	Cofactors, Vitamins, Prosthetic Groups, Pigments	rxn01629
peg.878	thiA,Bsu0878,NP_388759.1,gi|16077944,GeneID:939745	955403	955403	Thiamin biosynthesis protein ThiC	Thiamin_biosynthesis	Cofactors, Vitamins, Prosthetic Groups, Pigments	rxn02305
peg.881	katA,Bsu0881,NP_388762.1,gi|16077947,GeneID:939240	959043	959043	Catalase (EC 1.11.1.6)	Oxidative_stress|Photorespiration_(oxidative_C2_cycle)|Protection_from_Reactive_Oxygen_Species	Stress Response|Carbohydrates	rxn00006
peg.882	ygaL,Bsu0882,NP_388763.1,gi|16077948,GeneID:939730	960846	960846	Alkanesulfonates ABC transporter ATP-binding protein	Alkanesulfonate_assimilation|Alkanesulfonates_Utilization	Sulfur Metabolism	rxn05621|rxn05594|rxn05656|rxn05552|rxn05599|rxn05512|rxn05585|rxn05620|rxn05172
peg.883	ygbA,Bsu0883,NP_388764.1,gi|16077949,GeneID:936215	961688	961688	Alkanesulfonates-binding protein	Alkanesulfonate_assimilation|Alkanesulfonates_Utilization	Sulfur Metabolism	rxn05621|rxn05594|rxn05656|rxn05552|rxn05599|rxn05512|rxn05585|rxn05620|rxn05172
peg.884	ygaM,Bsu0884,NP_388765.1,gi|16077950,GeneID:936208	962683	962683	Alkanesulfonates transport system permease protein	Alkanesulfonate_assimilation|Alkanesulfonates_Utilization	Sulfur Metabolism	rxn05621|rxn05594|rxn05656|rxn05552|rxn05599|rxn05512|rxn05585|rxn05620|rxn05172
peg.885	ygcA,Bsu0885,NP_388766.1,gi|16077951,GeneID:939733	963530	963530	Alkanesulfonate monooxygenase (EC 1.14.14.5)	Alkanesulfonate_assimilation|Alkanesulfonates_Utilization	Sulfur Metabolism	rxn08471|rxn10067|rxn08468|rxn05737|rxn08467|rxn08469|rxn08470
peg.893	cspR,Bsu0893,NP_388774.1,gi|16077958,GeneID:939735	969644	969644	tRNA (cytosine34-2'-O-)-methyltransferase (EC 2.1.1.-)	tRNA_modification_Bacteria	RNA Metabolism	rxn05295
peg.907	yhcG,Bsu0907,NP_388788.1,gi|16077972,GeneID:939738	981113	981113	ABC transporter, ATP-binding protein			rxn05219|rxn05183
peg.908	yhcH,Bsu0908,NP_388789.1,gi|16077973,GeneID:936229	981828	981828	ABC transporter, ATP-binding protein			rxn05219|rxn05183
peg.911	yhcJ,Bsu0911,NP_388792.1,gi|16077976,GeneID:939261	984410	984410	Methionine ABC transporter substrate-binding protein	Methionine_Biosynthesis|Methionine_Degradation|Staphylococcal_pathogenicity_islands_SaPI	Amino Acids and Derivatives|Virulence	rxn05219|rxn05183
peg.913	yhcL,Bsu0913,NP_388794.1,gi|16077978,GeneID:939257	986494	986494	Proton/sodium-glutamate symport protein			rxn05298
peg.928	glpF,Bsu0928,NP_388809.1,gi|16077993,GeneID:939266	1002006	1002006	Glycerol uptake facilitator protein	Dihydroxyacetone_kinases|Glycerol_and_Glycerol-3-phosphate_Uptake_and_Utilization|Glycerol_fermenation_to_1,3-propanediol|Osmoregulation	Carbohydrates|Fatty Acids and Lipids|Stress Response	rxn05581
peg.929	glpK,Bsu0929,NP_388810.1,gi|16077994,GeneID:939741	1002849	1002849	Glycerol kinase (EC 2.7.1.30)	Dihydroxyacetone_kinases|Glycerol_and_Glycerol-3-phosphate_Uptake_and_Utilization|Glycerolipid_and_Glycerophospholipid_Metabolism_in_Bacteria|MLST	Carbohydrates|Fatty Acids and Lipids|Virulence	rxn00615
peg.930	glpD,Bsu0930,NP_388811.1,gi|16077995,GeneID:936250	1004480	1004480	Aerobic glycerol-3-phosphate dehydrogenase (EC 1.1.99.5)	Glycerol_and_Glycerol-3-phosphate_Uptake_and_Utilization|Glycerolipid_and_Glycerophospholipid_Metabolism_in_Bacteria|Respiratory_dehydrogenases_1	Carbohydrates|Fatty Acids and Lipids|Respiration	rxn00616|rxn05739
peg.931	yhxB,Bsu0931,NP_388812.1,gi|16077996,GeneID:936247	1006279	1006279	Phosphomannomutase (EC 5.4.2.8)	Alginate_metabolism|Mannose_Metabolism|Perosamine_Synthesis_Vibrio	Cell Wall and Capsule|Carbohydrates	rxn01329
peg.941	phoA,Bsu0941,NP_388822.1,gi|16078006,GeneID:936265	1016535	1016535	Alkaline phosphatase (EC 3.1.3.1)			rxn00743|rxn03167
peg.944	citA,Bsu0944,NP_388825.1,gi|16078009,GeneID:936270	1020537	1020537	Citrate synthase (si) (EC 2.3.3.1)	Glyoxylate_Synthesis|Glyoxylate_bypass|Serine-glyoxylate_cycle|TCA_Cycle	Carbohydrates	rxn00256
peg.951	yhdL,Bsu0951,NP_388832.1,gi|16078016,GeneID:939753	1027991	1027991	Sigma-M negative effector			rxn05295
peg.954	yhdO,Bsu0954,NP_388835.1,gi|16078019,GeneID:936269	1030875	1030875	1-acyl-sn-glycerol-3-phosphate acyltransferase (EC 2.3.1.51)	Glycerolipid_and_Glycerophospholipid_Metabolism_in_Bacteria	Fatty Acids and Lipids	rxn10215|rxn10217|rxn10219|rxn10212|rxn10214|rxn10216|rxn10211|rxn10218|rxn10213
peg.957	yhdR,Bsu0957,NP_388838.1,gi|16078022,GeneID:939752	1033526	1033526	Aspartate/tyrosine/aromatic aminotransferase	Aminotransferases:Aromatic_Pathway_and_More,_A_work_in_progress	Amino Acids and Derivatives	rxn00260|rxn00527|rxn00493
peg.962	yhdW,Bsu0962,NP_388843.1,gi|16078027,GeneID:939751	1037168	1037168	Glycerophosphoryl diester phosphodiesterase (EC 3.1.4.46)	Glycerol_and_Glycerol-3-phosphate_Uptake_and_Utilization	Carbohydrates	rxn01073|rxn08669|rxn00758
peg.984	hemZ,Bsu0984,NP_388865.1,gi|16081159,GeneID:937935	1057160	1057160	Coproporphyrinogen III oxidase, oxygen-independent (EC 1.3.99.22)	Heme_and_Siroheme_Biosynthesis|YgfZ	Cofactors, Vitamins, Prosthetic Groups, Pigments	rxn04704
peg.1001	yhaG,Bsu1001,NP_388882.1,gi|16078065,GeneID:936290	1074119	1074119	Substrate-specific component TrpP of tryptophan ECF transporter			rxn05663
peg.1002	serC,Bsu1002,NP_388883.1,gi|16078066,GeneID:936304	1074762	1074762	Phosphoserine aminotransferase (EC 2.6.1.52)	Aminotransferases:Aromatic_Pathway_and_More,_A_work_in_progress|Glycine_and_Serine_Utilization|Pyridoxin_(Vitamin_B6)_Biosynthesis|Serine_Biosynthesis	Amino Acids and Derivatives|Cofactors, Vitamins, Prosthetic Groups, Pigments	rxn02914|rxn03445
peg.1007	yhaA,Bsu1007,NP_388888.1,gi|16078071,GeneID:936299	1079623	1079623	N-acyl-L-amino acid amidohydrolase (EC 3.5.1.14)			rxn00469
peg.1012	hemE,Bsu1012,NP_388893.1,gi|16078076,GeneID:936296	1085590	1085590	Uroporphyrinogen III decarboxylase (EC 4.1.1.37)	Heme_and_Siroheme_Biosynthesis	Cofactors, Vitamins, Prosthetic Groups, Pigments	rxn02288
peg.1013	hemH,Bsu1013,NP_388894.1,gi|16078077,GeneID:939772	1086723	1086723	Ferrochelatase, protoheme ferro-lyase (EC 4.99.1.1)	Heme_and_Siroheme_Biosynthesis	Cofactors, Vitamins, Prosthetic Groups, Pigments	rxn00224
peg.1014	hemY,Bsu1014,NP_388895.1,gi|16078078,GeneID:936311	1087670	1087670	Protoporphyrinogen IX oxidase, aerobic (EC 1.3.3.4)	Heme_and_Siroheme_Biosynthesis	Cofactors, Vitamins, Prosthetic Groups, Pigments	rxn02304
peg.1017	yhfB,Bsu1017,NP_388898.1,gi|16078081,GeneID:939306	1092243	1092243	3-oxoacyl-[acyl-carrier-protein] synthase III (EC 2.3.1.41)			rxn05460|rxn05413|rxn05348|rxn05346|rxn05344|rxn05350|rxn05349|rxn05396|rxn05363|rxn05388|rxn05429|rxn05359|rxn05367|rxn05417|rxn05371|rxn05347|rxn05400|rxn05425|rxn05421|rxn05392|rxn05409|rxn05404|rxn05375|rxn05345|rxn05379|rxn05384|rxn05343
peg.1022	gltT,Bsu1022,NP_388903.1,gi|16078086,GeneID:939770	1096032	1096032	Proton/glutamate symport protein|Sodium/glutamate symport protein			rxn05298|rxn05297
peg.1027	yhfL,Bsu1027,NP_388908.1,gi|16078091,GeneID:939308	1100452	1100452	Long-chain-fatty-acid--CoA ligase (EC 6.2.1.3)	Biotin_biosynthesis|Unsaturated_Fatty_Acid_Metabolism|n-Phenylalkanoic_acid_degradation	Cofactors, Vitamins, Prosthetic Groups, Pigments|Fatty Acids and Lipids|Metabolism of Aromatic Compounds	rxn05252|rxn09449|rxn05247|rxn05248|rxn05249|rxn05251|rxn05736|rxn00947|rxn09448|rxn05250|rxn09450
peg.1032	yhfP,Bsu1032,NP_388913.1,gi|16078096,GeneID:939312	1105996	1105996	Alcohol dehydrogenase (EC 1.1.1.1)	Fermentations:_Lactate|Fermentations:_Mixed_acid|Glycerolipid_and_Glycerophospholipid_Metabolism_in_Bacteria	Carbohydrates|Fatty Acids and Lipids	rxn00543|rxn00763
peg.1035	yhfS,Bsu1035,NP_388916.1,gi|16078099,GeneID:939311	1108860	1108860	3-ketoacyl-CoA thiolase (EC 2.3.1.16)|Acetyl-CoA acetyltransferase (EC 2.3.1.9)	Biotin_biosynthesis|Isoleucine_degradation|Serine-glyoxylate_cycle|n-Phenylalkanoic_acid_degradation|Acetyl-CoA_fermentation_to_Butyrate|Anaerobic_benzoate_metabolism|Archaeal_lipids|Butanol_Biosynthesis|Glyoxylate_bypass|Isoprenoid_Biosynthesis|MLST|Mevalonate_Branch_of_Isoprenoid_Biosynthesis	Cofactors, Vitamins, Prosthetic Groups, Pigments|Amino Acids and Derivatives|Carbohydrates|Metabolism of Aromatic Compounds|Fatty Acids and Lipids|Virulence	rxn03248|rxn06510|rxn00676|rxn02804|rxn00874|rxn03243|rxn00178|rxn02680
peg.1036	yhfT,Bsu1036,NP_388917.1,gi|16078100,GeneID:936315	1109951	1109951	Long-chain-fatty-acid--CoA ligase (EC 6.2.1.3)	Biotin_biosynthesis|Unsaturated_Fatty_Acid_Metabolism|n-Phenylalkanoic_acid_degradation	Cofactors, Vitamins, Prosthetic Groups, Pigments|Fatty Acids and Lipids|Metabolism of Aromatic Compounds	rxn05252|rxn09449|rxn05247|rxn05248|rxn05249|rxn05251|rxn05736|rxn00947|rxn09448|rxn05250|rxn09450
peg.1037	yhfU,Bsu1037,NP_388918.1,gi|16078101,GeneID:939321	1111397	1111397	Substrate-specific component BioY of biotin ECF transporter	Biotin_biosynthesis	Cofactors, Vitamins, Prosthetic Groups, Pigments	rxn05223
peg.1052	yhjI,Bsu1052,NP_388933.1,gi|16078116,GeneID:936346	1124595	1124595	Glucose/mannose:H+ symporter GlcP	Trehalose_Uptake_and_Utilization	Carbohydrates	rxn05611|rxn05573
peg.1079	yisO,Bsu1079,NP_388960.1,gi|16078143,GeneID:939783	1156778	1156778	Asparagine synthetase [glutamine-hydrolyzing] (EC 6.3.5.4)	Glutamine,_Glutamate,_Aspartate_and_Asparagine_Biosynthesis	Amino Acids and Derivatives	rxn00416
peg.1080	yisP,Bsu1080,NP_388961.1,gi|16078144,GeneID:936353	1159395	1159395	Phytoene synthase (EC 2.5.1.32)	Carotenoids	Cofactors, Vitamins, Prosthetic Groups, Pigments	rxn05031|rxn01489|rxn02945
peg.1084	yisS,Bsu1084,NP_388965.1,gi|16078148,GeneID:939785	1163843	1163843	Myo-inositol 2-dehydrogenase like (EC 1.1.1.18)			rxn00879
peg.1086	yisU,Bsu1086,NP_388967.1,gi|16078150,GeneID:939338	1165481	1165481	Transporter, LysE family			rxn05305
peg.1091	yisZ,Bsu1091,NP_388972.1,gi|16078155,GeneID:936359	1169351	1169351	Adenylylsulfate kinase (EC 2.7.1.25)	Cysteine_Biosynthesis|Inorganic_Sulfur_Assimilation|O-Methyl_Phosphoramidate_Capsule_Modification_in_Campylobacter|Sulfate_assimilation|Superpathway_of_cysteine_biosynthesis	Amino Acids and Derivatives|Sulfur Metabolism|Cell Wall and Capsule	rxn00361
peg.1092	yitA,Bsu1092,NP_388973.1,gi|16078156,GeneID:939334	1169947	1169947	Sulfate adenylyltransferase, dissimilatory-type (EC 2.7.7.4)	Inorganic_Sulfur_Assimilation|Sulfate_assimilation	Sulfur Metabolism	rxn00379
peg.1093	yitB,Bsu1093,NP_388974.1,gi|16078157,GeneID:939787	1171229	1171229	Adenylyl-sulfate reductase [thioredoxin] (EC 1.8.4.10)|Phosphoadenylyl-sulfate reductase [thioredoxin] (EC 1.8.4.8)	Inorganic_Sulfur_Assimilation|Cysteine_Biosynthesis|Superpathway_of_cysteine_biosynthesis	Sulfur Metabolism|Amino Acids and Derivatives	rxn05239|rxn05256
peg.1094	yitC,Bsu1094,NP_388975.1,gi|16078158,GeneID:936357	1172124	1172124	Probable 2-phosphosulfolactate phosphatase (EC 3.1.3.71)			rxn04036
peg.1095	yitD,Bsu1095,NP_388976.1,gi|16078159,GeneID:939794	1172807	1172807	Phosphosulfolactate synthase (EC 4.4.1.19)	coenzyme_M_biosynthesis	Cofactors, Vitamins, Prosthetic Groups, Pigments	rxn07307
peg.1101	yitJ,Bsu1101,NP_388982.1,gi|16078165,GeneID:939796	1178231	1178231	5,10-methylenetetrahydrofolate reductase (EC 1.5.1.20)|Homolog of homocysteine-binding domain	5-FCL-like_protein|Methionine_Biosynthesis|One-carbon_metabolism_by_tetrahydropterines|Serine-glyoxylate_cycle|YgfZ	Cofactors, Vitamins, Prosthetic Groups, Pigments|Amino Acids and Derivatives|Carbohydrates	rxn00910
peg.1120	argC,Bsu1120,NP_389001.1,gi|16078184,GeneID:936389	1194506	1194506	N-acetyl-gamma-glutamyl-phosphate reductase (EC 1.2.1.38)	Arginine_Biosynthesis|Arginine_Biosynthesis_extended	Amino Acids and Derivatives	rxn02465
peg.1121	argJ,Bsu1121,NP_389002.1,gi|16078185,GeneID:939800	1195566	1195566	Glutamate N-acetyltransferase (EC 2.3.1.35)|N-acetylglutamate synthase (EC 2.3.1.1)	Arginine_Biosynthesis|Arginine_Biosynthesis_extended	Amino Acids and Derivatives	rxn00192|rxn01636
peg.1122	argB,Bsu1122,NP_389003.1,gi|16078186,GeneID:936381	1196801	1196801	Acetylglutamate kinase (EC 2.7.2.8)	Arginine_Biosynthesis|Arginine_Biosynthesis_extended	Amino Acids and Derivatives	rxn01917
peg.1123	argD,Bsu1123,NP_389004.1,gi|16078187,GeneID:939357	1197574	1197574	Acetylornithine aminotransferase (EC 2.6.1.11)	Arginine_Biosynthesis|Arginine_Biosynthesis_extended	Amino Acids and Derivatives	rxn01637
peg.1124	carA,Bsu1124,NP_389005.1,gi|16078188,GeneID:936387	1198802	1198802	Carbamoyl-phosphate synthase small chain (EC 6.3.5.5)	Macromolecular_synthesis_operon	Macromolecular Synthesis	rxn00414
peg.1125	carB,Bsu1125,NP_389006.1,gi|16078189,GeneID:939353	1199856	1199856	Carbamoyl-phosphate synthase large chain (EC 6.3.5.5)	Macromolecular_synthesis_operon	Macromolecular Synthesis	rxn00414
peg.1126	argF,Bsu1126,NP_389007.1,gi|16078190,GeneID:936386	1202927	1202927	Ornithine carbamoyltransferase (EC 2.1.3.3)	Arginine_Biosynthesis|Arginine_Biosynthesis_extended|Arginine_Deiminase_Pathway|Arginine_and_Ornithine_Degradation	Amino Acids and Derivatives	rxn01019
peg.1134	yjaX,Bsu1134,NP_389015.1,gi|16078198,GeneID:936392	1207689	1207689	3-oxoacyl-[acyl-carrier-protein] synthase, KASIII (EC 2.3.1.41)	Fatty_Acid_Biosynthesis_FASII	Fatty Acids and Lipids	rxn05460|rxn05413|rxn05348|rxn05346|rxn05344|rxn05350|rxn05349|rxn05396|rxn05363|rxn05388|rxn05429|rxn05359|rxn05367|rxn05417|rxn05371|rxn05347|rxn05400|rxn05425|rxn05421|rxn05392|rxn05409|rxn05404|rxn05375|rxn05345|rxn05379|rxn05384|rxn05343
peg.1135	yjaY,Bsu1135,NP_389016.1,gi|16078199,GeneID:939803	1208650	1208650	3-oxoacyl-[acyl-carrier-protein] synthase, KASII (EC 2.3.1.41)	Fatty_Acid_Biosynthesis_FASII|Unsaturated_Fatty_Acid_Metabolism|mycolic_acid_synthesis	Fatty Acids and Lipids|Cell Wall and Capsule	rxn05460|rxn05413|rxn05348|rxn05346|rxn05344|rxn05350|rxn05349|rxn05396|rxn05363|rxn05388|rxn05429|rxn05359|rxn05367|rxn05417|rxn05371|rxn05347|rxn05400|rxn05425|rxn05421|rxn05392|rxn05409|rxn05404|rxn05375|rxn05345|rxn05379|rxn05384|rxn05343
peg.1143	trpS,Bsu1143,NP_389024.1,gi|16078207,GeneID:939361	1217585	1217585	Tryptophanyl-tRNA synthetase (EC 6.1.1.2)	tRNA_aminoacylation	Protein Metabolism	rxn05296
peg.1151	yjbD,Bsu1151,NP_389032.1,gi|16078215,GeneID:936407	1227169	1227169	Arsenate reductase family protein			rxn08171
peg.1159	yjbK,Bsu1159,NP_389040.1,gi|16078223,GeneID:936408	1235383	1235383	Adenylate cyclase			rxn00065
peg.1161	yjbM,Bsu1161,NP_389042.1,gi|16078225,GeneID:939809	1236477	1236477	GTP pyrophosphokinase (EC 2.7.6.5)			rxn00303
peg.1162	yjbN,Bsu1162,NP_389043.1,gi|16078226,GeneID:936414	1237131	1237131	NAD kinase (EC 2.7.1.23)	NAD_and_NADP_cofactor_biosynthesis_global	Cofactors, Vitamins, Prosthetic Groups, Pigments	rxn10057|rxn10060|rxn10056|rxn10058|rxn10059|rxn00077
peg.1166	tenA,Bsu1166,NP_389047.1,gi|16078230,GeneID:939807	1241920	1241920	Thiaminase II (EC 3.5.99.2)	Thiamin_biosynthesis	Cofactors, Vitamins, Prosthetic Groups, Pigments	rxn01537
peg.1167	tenI,Bsu1167,NP_389048.1,gi|16078231,GeneID:936411	1242605	1242605	Thiamin-phosphate pyrophosphorylase (EC 2.5.1.3)	Thiamin_biosynthesis	Cofactors, Vitamins, Prosthetic Groups, Pigments	rxn02305
peg.1168	yjbR,Bsu1168,NP_389049.1,gi|16078232,GeneID:939377	1243206	1243206	Glycine oxidase ThiO (EC 1.4.3.19)	Thiamin_biosynthesis	Cofactors, Vitamins, Prosthetic Groups, Pigments	rxn04092|rxn00269
peg.1172	yjbV,Bsu1172,NP_389053.1,gi|16078236,GeneID:936415	1246308	1246308	Phosphomethylpyrimidine kinase (EC 2.7.4.7)	Thiamin_biosynthesis	Cofactors, Vitamins, Prosthetic Groups, Pigments	rxn03108
peg.1173	yjbW,Bsu1173,NP_389054.1,gi|16078237,GeneID:939379	1247226	1247226	Enoyl-[acyl-carrier-protein] reductase [NADH] (EC 1.3.1.9)	Fatty_Acid_Biosynthesis_FASII|mycolic_acid_synthesis	Fatty Acids and Lipids|Cell Wall and Capsule	rxn05323|rxn05448|rxn05441|rxn05328|rxn05445|rxn05446|rxn05435|rxn05326|rxn05437|rxn05324|rxn05464|rxn05322|rxn05439|rxn05443|rxn05434|rxn05442|rxn05436|rxn05447|rxn05438|rxn05327|rxn05450|rxn05440|rxn05444|rxn05433|rxn05325|rxn05449
peg.1188	yjcI,Bsu1188,NP_389069.1,gi|16078252,GeneID:939812	1257963	1257963	Cystathionine gamma-synthase (EC 2.5.1.48)	Methionine_Biosynthesis	Amino Acids and Derivatives	rxn00740|rxn01816
peg.1189	yjcJ,Bsu1189,NP_389070.1,gi|16078253,GeneID:936424	1259077	1259077	Cystathionine beta-lyase (EC 4.4.1.8)	Methionine_Biosynthesis	Amino Acids and Derivatives	rxn00950|rxn00566
peg.1202	yjdD,Bsu1202,NP_389083.1,gi|16078266,GeneID:936437	1272196	1272196	PTS system, mannose-specific IIA component (EC 2.7.1.69)|PTS system, mannose-specific IIB component (EC 2.7.1.69)|PTS system, mannose-specific IIC component (EC 2.7.1.69)	Mannose_Metabolism|Sialic_Acid_Metabolism	Carbohydrates|Cell Wall and Capsule	rxn05610
peg.1203	yjdE,Bsu1203,NP_389084.1,gi|16078267,GeneID:939393	1274164	1274164	Mannose-6-phosphate isomerase (EC 5.3.1.8)	Alginate_metabolism|Mannose_Metabolism	Cell Wall and Capsule|Carbohydrates	rxn00559
peg.1209	yjdK,Bsu1209,NP_389090.1,gi|16078273,GeneID:939825	1278984	1278984	Heme O synthase, protoheme IX farnesyltransferase (EC 2.5.1.-) COX10-CtaB			rxn08707
peg.1230	yjlD,Bsu1230,NP_389111.1,gi|16078294,GeneID:939832	1298543	1298543	NADH dehydrogenase (EC 1.6.99.3)	Carboxysome|Respiratory_dehydrogenases_1	Carbohydrates|Respiration	rxn05747
peg.1231	yjmA,Bsu1231,NP_389112.1,gi|16078295,GeneID:936461	1299919	1299919	Uronate isomerase (EC 5.3.1.12)	D-Galacturonate_Utilization|Entner-Doudoroff_Pathway	Carbohydrates	rxn01457|rxn01080
peg.1232	yjmB,Bsu1232,NP_389113.1,gi|16078296,GeneID:939410	1301408	1301408	Melibiose carrier protein, Na+/melibiose symporter	Melibiose_Utilization	Carbohydrates	rxn05612
peg.1233	yjmC,Bsu1233,NP_389114.1,gi|16078297,GeneID:939828	1302892	1302892	(R)-2-hydroxyacid dehydrogenase, similar to L-sulfolactate dehydrogenase (EC 1.1.1.272)	Glyoxylate_bypass	Carbohydrates	rxn00248
peg.1235	yjmE,Bsu1235,NP_389116.1,gi|16078299,GeneID:939409	1304955	1304955	Mannonate dehydratase (EC 4.2.1.8)	D-Galacturonate_Utilization|Entner-Doudoroff_Pathway	Carbohydrates	rxn03885
peg.1236	yjmF,Bsu1236,NP_389117.1,gi|16078300,GeneID:939418	1306031	1306031	D-mannonate oxidoreductase (EC 1.1.1.57)	D-Galacturonate_Utilization|Entner-Doudoroff_Pathway	Carbohydrates	rxn01775
peg.1237	yjmG,Bsu1237,NP_389118.1,gi|16078301,GeneID:939405	1306915	1306915	Hexuronate transporter	Alginate_metabolism|D-Galacturonate_Utilization	Cell Wall and Capsule|Carbohydrates	rxn05574|rxn05673
peg.1239	yjmI,Bsu1239,NP_389120.1,gi|16078303,GeneID:936468	1309349	1309349	Altronate oxidoreductase (EC 1.1.1.58)	D-Galacturonate_Utilization	Carbohydrates	rxn01857
peg.1240	yjmJ,Bsu1240,NP_389121.1,gi|16078304,GeneID:939837	1310788	1310788	Altronate hydrolase (EC 4.2.1.7)	D-Galacturonate_Utilization|Entner-Doudoroff_Pathway	Carbohydrates	rxn01122
peg.1286	ykaB,Bsu1286,NP_389167.1,gi|16078349,GeneID:936281	1348953	1348953	Probable low-affinity inorganic phosphate transporter			rxn05312
peg.1293	ykeA,Bsu1293,NP_389174.1,gi|16078356,GeneID:936776	1358920	1358920	Pyrroline-5-carboxylate reductase (EC 1.5.1.2), ProG-like	Proline,_4-hydroxyproline_uptake_and_utilization|Proline_Synthesis	Amino Acids and Derivatives	rxn00929|rxn00931
peg.1294	dppA,Bsu1294,NP_389175.1,gi|16078357,GeneID:936727	1359867	1359867	D-aminopeptidase			rxn07466
peg.1295	dppB,Bsu1295,NP_389176.1,gi|16078358,GeneID:939881	1360708	1360708	Dipeptide transport system permease protein dppB (TC 3.A.1.5.2)	ABC_transporter_dipeptide_(TC_3.A.1.5.2)	Membrane Transport	rxn05536|rxn05544|rxn05534|rxn05539|rxn05541|rxn05547|rxn05546|rxn05537|rxn05542|rxn05535|rxn05543|rxn05533|rxn05545|rxn05538|rxn05540
peg.1296	dppC,Bsu1296,NP_389177.1,gi|16078359,GeneID:938038	1361640	1361640	Dipeptide transport system permease protein dppC (TC 3.A.1.5.2)	ABC_transporter_dipeptide_(TC_3.A.1.5.2)	Membrane Transport	rxn05536|rxn05544|rxn05534|rxn05539|rxn05541|rxn05547|rxn05546|rxn05537|rxn05542|rxn05535|rxn05543|rxn05533|rxn05545|rxn05538|rxn05540
peg.1297	dppD,Bsu1297,NP_389178.1,gi|16078360,GeneID:938628	1362607	1362607	Dipeptide transport ATP-binding protein dppD (TC 3.A.1.5.2)	ABC_transporter_dipeptide_(TC_3.A.1.5.2)	Membrane Transport	rxn05536|rxn05544|rxn05534|rxn05539|rxn05541|rxn05547|rxn05546|rxn05537|rxn05542|rxn05535|rxn05543|rxn05533|rxn05545|rxn05538|rxn05540
peg.1298	dppE,Bsu1298,NP_389179.1,gi|16078361,GeneID:938099	1363617	1363617	Dipeptide-binding ABC transporter, periplasmic substrate-binding component (TC 3.A.1.5.2)	ABC_transporter_dipeptide_(TC_3.A.1.5.2)	Membrane Transport	rxn05536|rxn05544|rxn05534|rxn05539|rxn05541|rxn05547|rxn05546|rxn05537|rxn05542|rxn05535|rxn05543|rxn05533|rxn05545|rxn05538|rxn05540
peg.1300	ykfB,Bsu1300,NP_389181.1,gi|16078363,GeneID:939862	1366308	1366308	L-alanine-DL-glutamate epimerase			rxn08100
peg.1303	ykgB,Bsu1303,NP_389184.1,gi|16078366,GeneID:937980	1369339	1369339	6-phosphogluconolactonase (EC 3.1.1.31)	Entner-Doudoroff_Pathway|Formaldehyde_assimilation:_Ribulose_monophosphate_pathway|Pentose_phosphate_pathway	Carbohydrates	rxn01476
peg.1304	ykgA,Bsu1304,NP_389185.1,gi|16078367,GeneID:939864	1370548	1370548	NG,NG-dimethylarginine dimethylaminohydrolase 1 (EC 3.5.3.18)			rxn01819
peg.1306	hmp,Bsu1306,NP_389187.1,gi|16078369,GeneID:939891	1372255	1372255	Flavohemoprotein (Hemoglobin-like protein) (Flavohemoglobin) (Nitric oxide dioxygenase) (EC 1.14.12.17)			rxn03991|rxn03990
peg.1313	ykkE,Bsu1313,NP_389194.1,gi|16078376,GeneID:939854	1376707	1376707	Formyltetrahydrofolate deformylase (EC 3.5.1.10)	5-FCL-like_protein|One-carbon_metabolism_by_tetrahydropterines	Cofactors, Vitamins, Prosthetic Groups, Pigments|Carbohydrates	rxn00691
peg.1314	proB,Bsu1314,NP_389195.1,gi|16078377,GeneID:936790	1377960	1377960	Glutamate 5-kinase (EC 2.7.2.11)	Iojap|Proline,_4-hydroxyproline_uptake_and_utilization|Proline_Synthesis	Protein Metabolism|Amino Acids and Derivatives	rxn00179
peg.1315	proA,Bsu1315,NP_389196.1,gi|16078378,GeneID:936166	1379069	1379069	Gamma-glutamyl phosphate reductase (EC 1.2.1.41)	Iojap|Proline,_4-hydroxyproline_uptake_and_utilization|Proline_Synthesis|YgfZ	Protein Metabolism|Amino Acids and Derivatives|Cofactors, Vitamins, Prosthetic Groups, Pigments	rxn02373
peg.1319	yknA,Bsu1319,NP_389200.1,gi|16078382,GeneID:936695	1382141	1382141	Guanine deaminase (EC 3.5.4.3)	Purine_conversions	Nucleosides and Nucleotides	rxn01225
peg.1320	metC,Bsu1320,NP_389201.1,gi|16078383,GeneID:936480	1382784	1382784	5-methyltetrahydropteroyltriglutamate--homocysteine methyltransferase (EC 2.1.1.14)	Methionine_Biosynthesis	Amino Acids and Derivatives	rxn00693
peg.1323	ykoC,Bsu1323,NP_389204.1,gi|16078386,GeneID:939836	1387534	1387534	Transmembrane component YkoC of energizing module of thiamin-regulated ECF transporter for HydroxyMethylPyrimidine	Thiamin_biosynthesis	Cofactors, Vitamins, Prosthetic Groups, Pigments	rxn05177
peg.1324	ykoD,Bsu1324,NP_389205.1,gi|16078387,GeneID:936472	1388445	1388445	Duplicated ATPase component YkoD of energizing module of thiamin-regulated ECF transporter for HydroxyMethylPyrimidine			rxn05177
peg.1325	ykoE,Bsu1325,NP_389206.1,gi|16078388,GeneID:939829	1389904	1389904	Substrate-specific component YkoE of thiamin-regulated ECF transporter for HydroxyMethylPyrimidine	Thiamin_biosynthesis	Cofactors, Vitamins, Prosthetic Groups, Pigments	rxn05177
peg.1326	ykoF,Bsu1326,NP_389207.1,gi|16078389,GeneID:936465	1390505	1390505	Additional substrate-binding component of thiamin-regulated ECF transporter for HydroxyMethylPyrimidine	Thiamin_biosynthesis	Cofactors, Vitamins, Prosthetic Groups, Pigments	rxn05177
peg.1332	ykoK,Bsu1332,NP_389213.1,gi|16078395,GeneID:936439	1395479	1395479	Magnesium transporter			rxn05616
peg.1337	ykoN,Bsu1337,NP_389218.1,gi|16078400,GeneID:939390	1398441	1398441	1,2-diacylglycerol 3-glucosyltransferase (EC 2.4.1.157)			rxn10283|rxn10286|rxn10288|rxn10281|rxn10280|rxn10285|rxn10287|rxn10282|rxn10284
peg.1342	ykoU,Bsu1342,NP_389223.1,gi|16078405,GeneID:939372	1403984	1403984	ATP-dependent DNA ligase (EC 6.5.1.1) clustered with Ku protein, LigD	Nonhomologous_End-Joining_in_Bacteria	DNA Metabolism	rxn05294
peg.1352	ykrM,Bsu1352,NP_389233.1,gi|16078414,GeneID:939342	1415533	1415533	Potassium uptake protein, integral membrane component, KtrD			rxn05595
peg.1357	ykrS,Bsu1357,NP_389238.1,gi|16078419,GeneID:939341	1421638	1421638	Methylthioribose-1-phosphate isomerase (EC 5.3.1.23)	Methionine_Salvage	Amino Acids and Derivatives	rxn03057
peg.1358	ykrT,Bsu1358,NP_389239.1,gi|16078420,GeneID:939336	1422707	1422707	5-methylthioribose kinase (EC 2.7.1.100)	Methionine_Salvage	Amino Acids and Derivatives	rxn02894
peg.1359	ykrU,Bsu1359,NP_389240.1,gi|16078421,GeneID:939328	1424233	1424233	Aliphatic amidase amiE (EC 3.5.1.4)			rxn02222|rxn02275|rxn01843|rxn03869|rxn00231|rxn03839
peg.1360	ykrV,Bsu1360,NP_389241.1,gi|16078422,GeneID:939330	1425107	1425107	Glutamine-dependent 2-keto-4-methylthiobutyrate transaminase	Methionine_Salvage	Amino Acids and Derivatives	rxn05108
peg.1361	ykrW,Bsu1361,NP_389242.1,gi|16078423,GeneID:939339	1426500	1426500	2,3-diketo-5-methylthiopentyl-1-phosphate enolase	Calvin-Benson_cycle|Methionine_Salvage	Carbohydrates|Amino Acids and Derivatives	rxn05105
peg.1362	ykrX,Bsu1362,NP_389243.1,gi|16078424,GeneID:939331	1427741	1427741	2-hydroxy-3-keto-5-methylthiopentenyl-1-phosphate phosphatase	Methionine_Salvage	Amino Acids and Derivatives	rxn05106
peg.1363	ykrY,Bsu1363,NP_389244.1,gi|16078425,GeneID:939320	1428406	1428406	Methylthioribulose-1-phosphate dehydratase (EC 4.2.1.109)	Methionine_Salvage	Amino Acids and Derivatives	rxn05104
peg.1364	ykrZ,Bsu1364,NP_389245.1,gi|16078426,GeneID:939322	1429050	1429050	1,2-dihydroxy-3-keto-5-methylthiopentene dioxygenase (EC 1.13.11.54)	Methionine_Salvage	Amino Acids and Derivatives	rxn05092|rxn05091
peg.1387	ykvW,Bsu1387,NP_389268.1,gi|16078449,GeneID:939268	1450837	1450837	Copper-translocating P-type ATPase (EC 3.6.3.4)|Lead, cadmium, zinc and mercury transporting ATPase (EC 3.6.3.3) (EC 3.6.3.5)	Terminal_cytochrome_C_oxidases|Terminal_cytochrome_C_oxidases_copy	Respiration	rxn05150|rxn05516|rxn10343|rxn10344
peg.1391	ptsG,Bsu1391,NP_389272.1,gi|16078453,GeneID:939255	1456654	1456654	PTS system, glucose-specific IIA component (EC 2.7.1.69)|PTS system, glucose-specific IIB component (EC 2.7.1.69)|PTS system, glucose-specific IIC component (EC 2.7.1.69)	Trehalose_Uptake_and_Utilization	Carbohydrates	rxn05226
peg.1392	ptsH,Bsu1392,NP_389273.1,gi|16078454,GeneID:939259	1458851	1458851	Phosphocarrier protein of PTS system	Fructose_and_Mannose_Inducible_PTS|Galactose-inducible_PTS|Mannitol_Utilization|Sucrose-specific_PTS	Membrane Transport|Carbohydrates	rxn05569|rxn05226|rxn05560|rxn05485|rxn05647|rxn02005|rxn05610|rxn05655|rxn05617|rxn05607|rxn05501
peg.1393	ptsI,Bsu1393,NP_389274.1,gi|16078455,GeneID:939253	1459117	1459117	Phosphoenolpyruvate-protein phosphotransferase of PTS system (EC 2.7.3.9)	Fructose_and_Mannose_Inducible_PTS|Galactose-inducible_PTS|Mannitol_Utilization|Sucrose-specific_PTS	Membrane Transport|Carbohydrates	rxn05569|rxn05226|rxn05485|rxn05647|rxn02005|rxn05610|rxn05655|rxn05617|rxn05607|rxn05501
peg.1395	splB,Bsu1395,NP_389276.1,gi|16078457,GeneID:939248	1461177	1461177	Spore photoproduct lyase (EC 4.1.99.-)	YgfZ	Cofactors, Vitamins, Prosthetic Groups, Pigments	rxn04454|rxn04712
peg.1398	ykwC,Bsu1398,NP_389279.1,gi|16078460,GeneID:939723	1465135	1465135	2-hydroxy-3-oxopropionate reductase (EC 1.1.1.60)	D-galactarate,_D-glucarate_and_D-glycerate_catabolism|Glycerate_metabolism|Photorespiration_(oxidative_C2_cycle)	Carbohydrates	rxn01281|rxn01280
peg.1402	patA,Bsu1402,NP_389283.1,gi|16078464,GeneID:939235	1471259	1471259	N-acetyl-L,L-diaminopimelate aminotransferase (EC 2.6.1.-)	Lysine_Biosynthesis_DAP_Pathway	Amino Acids and Derivatives	rxn03086
peg.1420	ykuQ,Bsu1420,NP_389301.1,gi|16078482,GeneID:939193	1488378	1488378	2,3,4,5-tetrahydropyridine-2,6-dicarboxylate N-acetyltransferase (EC 2.3.1.89)	Lysine_Biosynthesis_DAP_Pathway	Amino Acids and Derivatives	rxn03030
peg.1421	ykuR,Bsu1421,NP_389302.1,gi|16078483,GeneID:938805	1489158	1489158	N-acetyl-L,L-diaminopimelate deacetylase (EC 3.5.1.47)	Lysine_Biosynthesis_DAP_Pathway	Amino Acids and Derivatives	rxn01972
peg.1423	ykuT,Bsu1423,NP_389304.1,gi|16078485,GeneID:938809	1490626	1490626	Potassium efflux system KefA protein|Small-conductance mechanosensitive channel			rxn05206
peg.1441	fruB,Bsu1441,NP_389322.1,gi|16078503,GeneID:938761	1507735	1507735	1-phosphofructokinase (EC 2.7.1.56)|Tagatose-6-phosphate kinase (EC 2.7.1.144)	Fructose_utilization|D-Tagatose_and_Galactitol_Utilization|Lactose_and_Galactose_Uptake_and_Utilization	Carbohydrates	rxn02314|rxn01492
peg.1442	fruA,Bsu1442,NP_389323.1,gi|16078504,GeneID:938757	1508661	1508661	PTS system, fructose-specific IIA component (EC 2.7.1.69)|PTS system, fructose-specific IIB component (EC 2.7.1.69)|PTS system, fructose-specific IIC component (EC 2.7.1.69)	Fructose_utilization	Carbohydrates	rxn05560
peg.1446	ykpB,Bsu1446,NP_389327.1,gi|16078508,GeneID:938752	1513457	1513457	2-dehydropantoate 2-reductase (EC 1.1.1.169)	Coenzyme_A_Biosynthesis	Cofactors, Vitamins, Prosthetic Groups, Pigments	rxn01790
peg.1453	ykqB,Bsu1453,NP_389334.1,gi|16078515,GeneID:939429	1519936	1519936	Trk system potassium uptake protein trkA			rxn05595
peg.1454	adeC,Bsu1454,NP_389335.1,gi|16078516,GeneID:939477	1520756	1520756	adenine deaminase			rxn00926
peg.1458	ykrB,Bsu1458,NP_389339.1,gi|16078520,GeneID:939491	1525600	1525600	Peptide deformylase (EC 3.5.1.88)	Dehydrogenase_complexes|Translation_factors_bacterial	Carbohydrates|Protein Metabolism	rxn00375|rxn00376|rxn00455
peg.1460	pdhA,Bsu1460,NP_389341.1,gi|16078522,GeneID:936005	1527731	1527731	Pyruvate dehydrogenase E1 component alpha subunit (EC 1.2.4.1)	Dehydrogenase_complexes|Pyruvate_metabolism_II:_acetyl-CoA,_acetogenesis_from_pyruvate	Carbohydrates	rxn00011|rxn02342
peg.1461	pdhB,Bsu1461,NP_389342.1,gi|16078523,GeneID:939496	1528850	1528850	Pyruvate dehydrogenase E1 component beta subunit (EC 1.2.4.1)	Dehydrogenase_complexes|Pyruvate_metabolism_II:_acetyl-CoA,_acetogenesis_from_pyruvate	Carbohydrates	rxn00011|rxn02342
peg.1462	pdhC,Bsu1462,NP_389343.1,gi|16078524,GeneID:936010	1529942	1529942	Dihydrolipoamide acetyltransferase component of pyruvate dehydrogenase complex (EC 2.3.1.12)	Dehydrogenase_complexes|Lipoic_acid_metabolism|Pyruvate_metabolism_II:_acetyl-CoA,_acetogenesis_from_pyruvate	Carbohydrates|Cofactors, Vitamins, Prosthetic Groups, Pigments	rxn01871
peg.1463	pdhD,Bsu1463,NP_389344.1,gi|16078525,GeneID:939492	1531275	1531275	Dihydrolipoamide dehydrogenase of pyruvate dehydrogenase complex (EC 1.8.1.4)	Dehydrogenase_complexes|Pyruvate_metabolism_II:_acetyl-CoA,_acetogenesis_from_pyruvate|TCA_Cycle	Carbohydrates	rxn01241
peg.1465	cad,Bsu1465,NP_389346.1,gi|16078527,GeneID:936002	1533684	1533684	Arginine decarboxylase (EC 4.1.1.19)	Arginine_and_Ornithine_Degradation|Polyamine_Metabolism	Amino Acids and Derivatives	rxn00405
peg.1469	yktC,Bsu1469,NP_389350.1,gi|16078531,GeneID:935986	1536846	1536846	Myo-inositol-1(or 4)-monophosphatase (EC 3.1.3.25)	Inositol_catabolism	Carbohydrates	rxn00883|rxn00881|rxn00882
peg.1485	ylaM,Bsu1485,NP_389366.1,gi|16078547,GeneID:939852	1550790	1550790	Glutaminase (EC 3.5.1.2)	Glutamine,_Glutamate,_Aspartate_and_Asparagine_Biosynthesis	Amino Acids and Derivatives	rxn00189
peg.1488	pycA,Bsu1488,NP_389369.1,gi|16078550,GeneID:935920	1553590	1553590	Pyruvate carboxyl transferase (EC 6.4.1.1)	Pyruvate_metabolism_I:_anaplerotic_reactions,_PEP	Carbohydrates	rxn00250
peg.1489	ctaA,Bsu1489,NP_389370.1,gi|16078551,GeneID:937030	1557439	1557439	Heme A synthase, cytochrome oxidase biogenesis protein Cox15-CtaA			rxn10048
peg.1490	ctaB,Bsu1490,NP_389371.1,gi|16078552,GeneID:935922	1558714	1558714	Heme O synthase, protoheme IX farnesyltransferase (EC 2.5.1.-) COX10-CtaB			rxn08707
peg.1491	ctaC,Bsu1491,NP_389372.1,gi|16078553,GeneID:936789	1559871	1559871	Cytochrome c oxidase polypeptide II (EC 1.9.3.1)	Terminal_cytochrome_C_oxidases|Terminal_cytochrome_C_oxidases_copy	Respiration	rxn10043
peg.1492	ctaD,Bsu1492,NP_389373.1,gi|16078554,GeneID:936898	1560974	1560974	Cytochrome c oxidase polypeptide I (EC 1.9.3.1)	Terminal_cytochrome_C_oxidases|Terminal_cytochrome_C_oxidases_copy	Respiration	rxn10043
peg.1493	ctaE,Bsu1493,NP_389374.1,gi|16078555,GeneID:935993	1562842	1562842	Cytochrome c oxidase polypeptide III (EC 1.9.3.1)	Terminal_cytochrome_C_oxidases|Terminal_cytochrome_C_oxidases_copy	Respiration	rxn10043
peg.1494	ctaF,Bsu1494,NP_389375.1,gi|16078556,GeneID:936259	1563468	1563468	Cytochrome c oxidase, subunit IV (EC 1.9.3.1)	Terminal_cytochrome_C_oxidases|Terminal_cytochrome_C_oxidases_copy	Respiration	rxn10043
peg.1504	ylbI,Bsu1504,NP_389385.1,gi|16078566,GeneID:936889	1569481	1569481	Phosphopantetheine adenylyltransferase (EC 2.7.7.3)	Coenzyme_A_Biosynthesis	Cofactors, Vitamins, Prosthetic Groups, Pigments	rxn02175
peg.1510	rpmF,Bsu1510,NP_389391.1,gi|16078572,GeneID:939855	1575206	1575206	LSU ribosomal protein L32p	Ribosome_LSU_bacterial	Protein Metabolism	rxn05296
peg.1513	ylbQ,Bsu1513,NP_389394.1,gi|16078575,GeneID:936782	1576811	1576811	2-dehydropantoate 2-reductase (EC 1.1.1.169)	Coenzyme_A_Biosynthesis	Cofactors, Vitamins, Prosthetic Groups, Pigments	rxn01790
peg.1520	murE,Bsu1520,NP_389401.1,gi|16078582,GeneID:937567	1585729	1585729	UDP-N-acetylmuramoylalanyl-D-glutamate--2,6-diaminopimelate ligase (EC 6.3.2.13)	Methicillin_resistance_in_Staphylococci	Virulence	rxn02011
peg.1521	mraY,Bsu1521,NP_389402.1,gi|16078583,GeneID:939856	1587326	1587326	Phospho-N-acetylmuramoyl-pentapeptide-transferase (EC 2.7.8.13)			rxn03904
peg.1522	murD,Bsu1522,NP_389403.1,gi|16078584,GeneID:935950	1588301	1588301	UDP-N-acetylmuramoylalanine--D-glutamate ligase (EC 6.3.2.9)			rxn02008
peg.1524	murG,Bsu1524,NP_389405.1,gi|16078586,GeneID:935929	1590940	1590940	UDP-N-acetylglucosamine--N-acetylmuramyl-(pentapeptide) pyrophosphoryl-undecaprenol N-acetylglucosamine transferase (EC 2.4.1.227)			rxn03408
peg.1525	murB,Bsu1525,NP_389406.1,gi|16078587,GeneID:939804	1592058	1592058	UDP-N-acetylenolpyruvoylglucosamine reductase (EC 1.1.1.158)			rxn02285
peg.1537	ylmB,Bsu1537,NP_389418.1,gi|16078599,GeneID:940116	1606951	1606951	Acetylornithine deacetylase (EC 3.5.1.16)	Arginine_Biosynthesis|Arginine_Biosynthesis_extended	Amino Acids and Derivatives	rxn00469
peg.1545	ileS,Bsu1545,NP_389426.1,gi|16078607,GeneID:940119	1612758	1612758	Isoleucyl-tRNA synthetase (EC 6.1.1.5)	tRNA_aminoacylation	Protein Metabolism	rxn05296
peg.1549	pyrR,Bsu1549,NP_389430.1,gi|16078611,GeneID:938030	1617708	1617708	Pyrimidine operon regulatory protein PyrR|Uracil phosphoribosyltransferase (EC 2.4.2.9)	pyrimidine_conversions	Nucleosides and Nucleotides	rxn00711
peg.1550	pyrP,Bsu1550,NP_389431.1,gi|16078612,GeneID:936604	1618425	1618425	Uracil permease			rxn05197
peg.1551	pyrB,Bsu1551,NP_389432.1,gi|16078613,GeneID:937734	1619875	1619875	Aspartate carbamoyltransferase (EC 2.1.3.2)	YgfZ	Cofactors, Vitamins, Prosthetic Groups, Pigments	rxn01018
peg.1552	pyrC,Bsu1552,NP_389433.1,gi|16078614,GeneID:937095	1620773	1620773	Dihydroorotase (EC 3.5.2.3)	YgfZ	Cofactors, Vitamins, Prosthetic Groups, Pigments	rxn01465
peg.1553	pyrAA,Bsu1553,NP_389434.1,gi|16078615,GeneID:937368	1622056	1622056	Carbamoyl-phosphate synthase small chain (EC 6.3.5.5)	Macromolecular_synthesis_operon	Macromolecular Synthesis	rxn00414
peg.1554	pyrAB,Bsu1554,NP_389435.1,gi|16078616,GeneID:936608	1623135	1623135	Carbamoyl-phosphate synthase large chain (EC 6.3.5.5)	Macromolecular_synthesis_operon	Macromolecular Synthesis	rxn00414
peg.1555	pyrDII,Bsu1555,NP_389436.1,gi|16078617,GeneID:936854	1626347	1626347	Dihydroorotate dehydrogenase electron transfer subunit (EC 1.3.3.1)	YgfZ	Cofactors, Vitamins, Prosthetic Groups, Pigments	rxn01360
peg.1556	pyrD,Bsu1556,NP_389437.1,gi|16078618,GeneID:938008	1627117	1627117	Dihydroorotate dehydrogenase, catalytic subunit (EC 1.3.3.1)	YgfZ	Cofactors, Vitamins, Prosthetic Groups, Pigments	rxn01360
peg.1557	pyrF,Bsu1557,NP_389438.1,gi|16078619,GeneID:935960	1628021	1628021	Orotidine 5'-phosphate decarboxylase (EC 4.1.1.23)			rxn00710
peg.1558	pyrE,Bsu1558,NP_389439.1,gi|16078620,GeneID:936714	1628719	1628719	Orotate phosphoribosyltransferase (EC 2.4.2.10)	Iojap|YgfZ	Protein Metabolism|Cofactors, Vitamins, Prosthetic Groups, Pigments	rxn01362
peg.1559	cysH,Bsu1559,NP_389440.1,gi|16078621,GeneID:938645	1629781	1629781	Adenylyl-sulfate reductase [thioredoxin] (EC 1.8.4.10)|Phosphoadenylyl-sulfate reductase [thioredoxin] (EC 1.8.4.8)	Inorganic_Sulfur_Assimilation|Cysteine_Biosynthesis|Superpathway_of_cysteine_biosynthesis	Sulfur Metabolism|Amino Acids and Derivatives	rxn05239|rxn05256
peg.1560	ylnA,Bsu1560,NP_389441.1,gi|16078622,GeneID:935990	1630494	1630494	Sulfate permease, Pit-type	Inorganic_Sulfur_Assimilation	Sulfur Metabolism	rxn05651
peg.1561	ylnB,Bsu1561,NP_389442.1,gi|16078623,GeneID:936726	1631607	1631607	Sulfate adenylyltransferase, dissimilatory-type (EC 2.7.7.4)	Inorganic_Sulfur_Assimilation|Sulfate_assimilation	Sulfur Metabolism	rxn00379
peg.1562	ylnC,Bsu1562,NP_389443.1,gi|16078624,GeneID:937102	1632768	1632768	Adenylylsulfate kinase (EC 2.7.1.25)	Cysteine_Biosynthesis|Inorganic_Sulfur_Assimilation|O-Methyl_Phosphoramidate_Capsule_Modification_in_Campylobacter|Sulfate_assimilation|Superpathway_of_cysteine_biosynthesis	Amino Acids and Derivatives|Sulfur Metabolism|Cell Wall and Capsule	rxn00361
peg.1563	ylnD,Bsu1563,NP_389444.1,gi|16078625,GeneID:936712	1633460	1633460	Uroporphyrinogen-III methyltransferase (EC 2.1.1.107)	Coenzyme_B12_biosynthesis|Heme_and_Siroheme_Biosynthesis	Cofactors, Vitamins, Prosthetic Groups, Pigments	rxn02287
peg.1564	ylnE,Bsu1564,NP_389445.1,gi|16078626,GeneID:936218	1634236	1634236	Sirohydrochlorin ferrochelatase (EC 4.99.1.4)	Heme_and_Siroheme_Biosynthesis	Cofactors, Vitamins, Prosthetic Groups, Pigments	rxn02056
peg.1565	ylnF,Bsu1565,NP_389446.1,gi|16078627,GeneID:938048	1635002	1635002	Precorrin-2 oxidase (EC 1.3.1.76)|Siroheme synthase	Heme_and_Siroheme_Biosynthesis	Cofactors, Vitamins, Prosthetic Groups, Pigments	rxn02774
peg.1567	yloB,Bsu1567,NP_389448.1,gi|16078629,GeneID:936954	1637364	1637364	cation-transporting ATPase, E1-E2 family			rxn05513|rxn05174
peg.1570	yloD,Bsu1569,NP_389450.1,gi|16078631,GeneID:938821	1641228	1641228	Guanylate kinase (EC 2.7.4.8)	MLST|Purine_conversions	Virulence|Nucleosides and Nucleotides	rxn09562|rxn01509|rxn00239
peg.1572	yloI,Bsu1571,NP_389452.1,gi|16078633,GeneID:938487	1642250	1642250	Phosphopantothenoylcysteine decarboxylase (EC 4.1.1.36)|Phosphopantothenoylcysteine synthetase (EC 6.3.2.5)	Coenzyme_A_Biosynthesis	Cofactors, Vitamins, Prosthetic Groups, Pigments	rxn02341|rxn09177
peg.1573	priA,Bsu1572,NP_389453.1,gi|16078634,GeneID:938122	1643467	1643467	Helicase PriA essential for oriC/DnaA-independent DNA replication	DNA-replication	DNA Metabolism	rxn05294
peg.1574	def,Bsu1573,NP_389454.1,gi|16078635,GeneID:938819	1645911	1645911	Peptide deformylase (EC 3.5.1.88)	Dehydrogenase_complexes|Translation_factors_bacterial	Carbohydrates|Protein Metabolism	rxn00375|rxn00376|rxn00455
peg.1575	fmt,Bsu1574,NP_389455.1,gi|16078636,GeneID:936571	1646398	1646398	Methionyl-tRNA formyltransferase (EC 2.1.2.9)	Folate_Biosynthesis|Translation_factors_bacterial	Cofactors, Vitamins, Prosthetic Groups, Pigments|Protein Metabolism	rxn05296
peg.1581	yloR,Bsu1580,NP_389461.1,gi|16078642,GeneID:936393	1653403	1653403	Ribulose-phosphate 3-epimerase (EC 5.1.3.1)	2-phosphoglycolate_salvage|Calvin-Benson_cycle|Pentose_phosphate_pathway	DNA Metabolism|Carbohydrates	rxn01116
peg.1582	yloS,Bsu1581,NP_389462.1,gi|16078643,GeneID:937714	1654129	1654129	Thiamin pyrophosphokinase (EC 2.7.6.2)	PnuC-like_transporters|Thiamin_biosynthesis	Cofactors, Vitamins, Prosthetic Groups, Pigments	rxn00440
peg.1584	rpmB,Bsu1583,NP_389464.1,gi|16078645,GeneID:938067	1654998	1654998	LSU ribosomal protein L28p	Ribosome_LSU_bacterial	Protein Metabolism	rxn05296
peg.1587	yloW,Bsu1586,NP_389467.1,gi|16078648,GeneID:935964	1657641	1657641	L-serine dehydratase, beta subunit (EC 4.3.1.17)	Glycine_and_Serine_Utilization|Pyruvate_Alanine_Serine_Interconversions	Amino Acids and Derivatives|Carbohydrates	rxn00165
peg.1588	ylpA,Bsu1587,NP_389468.1,gi|16078649,GeneID:937109	1658329	1658329	L-serine dehydratase, alpha subunit (EC 4.3.1.17)	Glycine_and_Serine_Utilization|Pyruvate_Alanine_Serine_Interconversions	Amino Acids and Derivatives|Carbohydrates	rxn00165
peg.1591	plsX,Bsu1590,NP_389471.1,gi|16078652,GeneID:938066	1661946	1661946	Phosphate:acyl-ACP acyltransferase PlsX	Glycerolipid_and_Glycerophospholipid_Metabolism_in_Bacteria	Fatty Acids and Lipids	rxn10208|rxn10206|rxn10210|rxn10203|rxn10209|rxn10202|rxn10207|rxn10205|rxn10204
peg.1592	fabD,Bsu1591,NP_389472.1,gi|16078653,GeneID:938488	1662966	1662966	Malonyl CoA-acyl carrier protein transacylase (EC 2.3.1.39)	Fatty_Acid_Biosynthesis_FASII|mycolic_acid_synthesis	Fatty Acids and Lipids|Cell Wall and Capsule	rxn05408|rxn05383|rxn05456|rxn05455|rxn05458|rxn05453|rxn05451|rxn05358|rxn05457|rxn05465|rxn05452|rxn05454|rxn05459
peg.1593	fabG,Bsu1592,NP_389473.1,gi|16078654,GeneID:938113	1663912	1663912	3-oxoacyl-[acyl-carrier protein] reductase (EC 1.1.1.100)	Fatty_Acid_Biosynthesis_FASII|mycolic_acid_synthesis	Fatty Acids and Lipids|Cell Wall and Capsule	rxn05422|rxn05426|rxn05364|rxn05372|rxn05430|rxn05341|rxn05410|rxn05376|rxn05342|rxn05337|rxn05385|rxn05339|rxn05401|rxn05338|rxn05397|rxn05360|rxn05340|rxn05414|rxn05461|rxn05405|rxn05368|rxn05418|rxn05393|rxn05389|rxn05380|rxn05336
peg.1594	acpA,Bsu1593,NP_389474.1,gi|16078655,GeneID:938486	1664736	1664736	Acyl carrier protein	Fatty_Acid_Biosynthesis_FASII|Glycerolipid_and_Glycerophospholipid_Metabolism_in_Bacteria|mycolic_acid_synthesis	Fatty Acids and Lipids|Cell Wall and Capsule	rxn06023
peg.1595	rncS,Bsu1594,NP_389475.1,gi|16078656,GeneID:936169	1665109	1665109	Ribonuclease III (EC 3.1.26.3)	RNA_processing_and_degradation,_bacterial|Two_cell_division_clusters_relating_to_chromosome_partitioning	RNA Metabolism|Cell Division and Cell Cycle	rxn05295
peg.1596	smc,Bsu1595,NP_389476.1,gi|16078657,GeneID:938085	1665959	1665959	Chromosome partition protein smc	Two_cell_division_clusters_relating_to_chromosome_partitioning	Cell Division and Cell Cycle	rxn05294
peg.1601	rpsP,Bsu1600,NP_389481.1,gi|16078662,GeneID:938059	1673019	1673019	SSU ribosomal protein S16p	Ribosome_SSU_bacterial	Protein Metabolism	rxn05296
peg.1605	trmD,Bsu1604,NP_389485.1,gi|16078666,GeneID:936650	1674570	1674570	tRNA (Guanine37-N1) -methyltransferase (EC 2.1.1.31)	Ribosome_biogenesis_bacterial|Wyeosine-MimG_Biosynthesis|tRNA_modification_Archaea|tRNA_modification_Archaea_Henri|tRNA_modification_Bacteria|tRNA_modification_yeast_cytoplasmic|tRNA_modification_yeast_mitochondrial	Protein Metabolism|RNA Metabolism	rxn05295
peg.1606	rplS,Bsu1605,NP_389486.1,gi|16078667,GeneID:937598	1675432	1675432	LSU ribosomal protein L19p	Ribosome_LSU_bacterial	Protein Metabolism	rxn05296
peg.1611	sucC,Bsu1610,NP_389491.1,gi|16078672,GeneID:938521	1679830	1679830	Succinyl-CoA ligase [ADP-forming] beta chain (EC 6.2.1.5)	Dehydrogenase_complexes|Serine-glyoxylate_cycle|TCA_Cycle	Carbohydrates	rxn00285
peg.1612	sucD,Bsu1611,NP_389492.1,gi|16078673,GeneID:937797	1681016	1681016	Succinyl-CoA ligase [ADP-forming] alpha chain (EC 6.2.1.5)	Dehydrogenase_complexes|Serine-glyoxylate_cycle|TCA_Cycle	Carbohydrates	rxn00285
peg.1614	topA,Bsu1613,NP_389494.1,gi|16078675,GeneID:937982	1683060	1683060	DNA topoisomerase I (EC 5.99.1.2)	DNA_topoisomerases,_Type_I,_ATP-independent|pVir_Plasmid_of_Campylobacter	DNA Metabolism|Virulence	rxn05294
peg.1652	rpsB,Bsu1650,NP_389531.1,gi|16078712,GeneID:939599	1717325	1717325	SSU ribosomal protein S2p (SAe)	Ribosome_SSU_bacterial	Protein Metabolism	rxn05296
peg.1654	smbA,Bsu1652,NP_389533.1,gi|16078714,GeneID:939602	1719194	1719194	Uridylate kinase (EC 2.7.4.-)			rxn00119
peg.1656	yluA,Bsu1654,NP_389535.1,gi|16078716,GeneID:939640	1720606	1720606	Undecaprenyl pyrophosphate synthetase (EC 2.5.1.31)	Isoprenoid_Biosynthesis	Cofactors, Vitamins, Prosthetic Groups, Pigments	rxn04308
peg.1657	cdsA,Bsu1655,NP_389536.1,gi|16078717,GeneID:939607	1721392	1721392	Phosphatidate cytidylyltransferase (EC 2.7.7.41)	Glycerolipid_and_Glycerophospholipid_Metabolism_in_Bacteria|Iojap	Fatty Acids and Lipids|Protein Metabolism	rxn10225|rxn08311|rxn08307|rxn10223|rxn10221|rxn08309|rxn10224|rxn10222|rxn10220
peg.1658	yluB,Bsu1656,NP_389537.1,gi|16078718,GeneID:939636	1722263	1722263	1-deoxy-D-xylulose 5-phosphate reductoisomerase (EC 1.1.1.267)	Isoprenoid_Biosynthesis|Nonmevalonate_Branch_of_Isoprenoid_Biosynthesis|polyprenyl_synthesis	Cofactors, Vitamins, Prosthetic Groups, Pigments	rxn03958
peg.1660	proS,Bsu1658,NP_389539.1,gi|16078720,GeneID:939617	1724721	1724721	Prolyl-tRNA synthetase (EC 6.1.1.15)	Proline,_4-hydroxyproline_uptake_and_utilization|tRNA_aminoacylation	Amino Acids and Derivatives|Protein Metabolism	rxn05296
peg.1661	polC,Bsu1659,NP_389540.1,gi|16078721,GeneID:939620	1726524	1726524	DNA polymerase III alpha subunit (EC 2.7.7.7)	DNA-replication	DNA Metabolism	rxn05294
peg.1663	nusA,Bsu1661,NP_389542.1,gi|16078723,GeneID:939628	1731672	1731672	Transcription termination protein NusA	Transcription_factors_bacterial	RNA Metabolism	rxn05295
peg.1670	ribC,Bsu1668,NP_389549.1,gi|16078730,GeneID:938110	1737225	1737225	FMN adenylyltransferase (EC 2.7.7.2)|Riboflavin kinase (EC 2.7.1.26)	Riboflavin,_FMN_and_FAD_metabolism	Cofactors, Vitamins, Prosthetic Groups, Pigments	rxn00122|rxn00392
peg.1671	rpsO,Bsu1669,NP_389550.1,gi|16078731,GeneID:938814	1738332	1738332	SSU ribosomal protein S15p (S13e)	Ribosome_SSU_bacterial	Protein Metabolism	rxn05296
peg.1676	spoVFA,Bsu1674,NP_389555.1,gi|16078736,GeneID:939652	1743758	1743758	Dipicolinate synthase subunit A (EC 4.2.1.52)	Dipicolinate_Synthesis	Dormancy and Sporulation	rxn10061
peg.1677	spoVFB,Bsu1675,NP_389556.1,gi|16078737,GeneID:939660	1744654	1744654	Dipicolinate synthase subunit B	Dipicolinate_Synthesis	Dormancy and Sporulation	rxn10061
peg.1678	asd,Bsu1676,NP_389557.1,gi|16078738,GeneID:939654	1745382	1745382	Aspartate-semialdehyde dehydrogenase (EC 1.2.1.11)	Lysine_Biosynthesis_DAP_Pathway|Threonine_and_Homoserine_Biosynthesis	Amino Acids and Derivatives	rxn01643
peg.1679	dapG,Bsu1677,NP_389558.1,gi|16078739,GeneID:936710	1746514	1746514	Aspartokinase (EC 2.7.2.4)	Lysine_Biosynthesis_DAP_Pathway|Threonine_and_Homoserine_Biosynthesis	Amino Acids and Derivatives	rxn00337
peg.1680	dapA,Bsu1678,NP_389559.1,gi|16078740,GeneID:939657	1747759	1747759	Dihydrodipicolinate synthase (EC 4.2.1.52)	Lysine_Biosynthesis_DAP_Pathway	Amino Acids and Derivatives	rxn01644
peg.1695	pgsA,Bsu1693,NP_389574.1,gi|16078755,GeneID:939675	1761993	1761993	CDP-diacylglycerol--glycerol-3-phosphate 3-phosphatidyltransferase (EC 2.7.8.5)	Glycerolipid_and_Glycerophospholipid_Metabolism_in_Bacteria	Fatty Acids and Lipids	rxn09113|rxn10259|rxn10264|rxn10261|rxn09111|rxn10263|rxn09109|rxn10262|rxn10260
peg.1698	pbpX,Bsu1696,NP_389577.1,gi|16078758,GeneID:939677	1765226	1765226	peptidoglycan biosynthesis			rxn10199
peg.1702	tdh,Bsu1700,NP_389581.1,gi|16078762,GeneID:939462	1769829	1769829	L-threonine 3-dehydrogenase (EC 1.1.1.103)	Glycine_Biosynthesis|Threonine_degradation	Amino Acids and Derivatives	rxn01068
peg.1703	kbl,Bsu1701,NP_389582.1,gi|16078763,GeneID:939651	1770885	1770885	2-amino-3-ketobutyrate coenzyme A ligase (EC 2.3.1.29)	Glycine_Biosynthesis|Glycine_and_Serine_Utilization|Threonine_degradation	Amino Acids and Derivatives	rxn00274
peg.1711	pksB,Bsu1709,NP_389590.1,gi|16078771,GeneID:939445	1782082	1782082	Metallo-beta-lactamase family protein			rxn01274
peg.1717	pksG,Bsu1714,NP_389595.1,gi|16078776,GeneID:940121	1789455	1789455	Hydroxymethylglutaryl-CoA synthase (EC 2.3.3.10)	Archaeal_lipids|Isoprenoid_Biosynthesis|Ketoisovalerate_oxidoreductase|Leucine_Degradation_and_HMG-CoA_Metabolism|Mevalonate_Branch_of_Isoprenoid_Biosynthesis	Fatty Acids and Lipids|Cofactors, Vitamins, Prosthetic Groups, Pigments|Amino Acids and Derivatives	rxn01454
peg.1719	pksI,Bsu1716,NP_389597.1,gi|16078778,GeneID:940096	1791299	1791299	Enoyl-CoA hydratase (EC 4.2.1.17)	Acetyl-CoA_fermentation_to_Butyrate|Butanol_Biosynthesis|Isoleucine_degradation|Valine_degradation|n-Phenylalkanoic_acid_degradation	Carbohydrates|Amino Acids and Derivatives|Metabolism of Aromatic Compounds	rxn02949|rxn02167|rxn03241|rxn03250|rxn03245|rxn03240|rxn02911|rxn03247
peg.1720	pksJ,Bsu1717,NP_389598.1,gi|16078779,GeneID:940043	1792093	1792093	Long-chain-fatty-acid--CoA ligase (EC 6.2.1.3)	Biotin_biosynthesis|Unsaturated_Fatty_Acid_Metabolism|n-Phenylalkanoic_acid_degradation	Cofactors, Vitamins, Prosthetic Groups, Pigments|Fatty Acids and Lipids|Metabolism of Aromatic Compounds	rxn05252|rxn09449|rxn05247|rxn05248|rxn05249|rxn05251|rxn05736|rxn00947|rxn09448|rxn05250|rxn09450
peg.1741	ymaA,Bsu1738,NP_389619.1,gi|16078800,GeneID:940075	1867858	1867858	Ribonucleotide reduction protein NrdI			rxn06076|rxn05233|rxn05231|rxn06075
peg.1742	nrdE,Bsu1739,NP_389620.1,gi|16078801,GeneID:940091	1868210	1868210	Ribonucleotide reductase of class Ib (aerobic), alpha subunit (EC 1.17.4.1)			rxn06076|rxn05233|rxn05231|rxn06075
peg.1743	nrdF,Bsu1740,NP_389621.1,gi|16078802,GeneID:940076	1870330	1870330	Ribonucleotide reductase of class Ib (aerobic), beta subunit (EC 1.17.4.1)			rxn06076|rxn05233|rxn05231|rxn06075
peg.1750	glnA,Bsu1747,NP_389628.1,gi|16078809,GeneID:940020	1877669	1877669	Glutamine synthetase type I (EC 6.3.1.2)	Glutamine,_Glutamate,_Aspartate_and_Asparagine_Biosynthesis|Glutamine_synthetases|Photorespiration_(oxidative_C2_cycle)	Amino Acids and Derivatives|Carbohydrates	rxn00187|rxn03409|rxn03407|rxn03406
peg.1761	ynaJ,Bsu1758,NP_389639.1,gi|16078820,GeneID:939533	1886606	1886606	Xyloside transporter XynT	Xylose_utilization	Carbohydrates	rxn05671
peg.1764	xylA,Bsu1761,NP_389642.1,gi|16078823,GeneID:939558	1891162	1891162	Xylose isomerase (EC 5.3.1.5)	Xylose_utilization	Carbohydrates	rxn01044|rxn00223
peg.1765	xylB,Bsu1762,NP_389643.1,gi|16078824,GeneID:939560	1892650	1892650	Xylulose kinase (EC 2.7.1.17)	Ribitol,_Xylitol,_Arabitol,_Mannitol_and_Sorbitol_utilization|Xylose_utilization	Carbohydrates	rxn01199
peg.1770	yncF,Bsu1767,NP_389649.1,gi|16078829,GeneID:939541	1899334	1899334	Deoxyuridine 5'-triphosphate nucleotidohydrolase (EC 3.6.1.23)	Nudix_proteins_(nucleoside_triphosphate_hydrolases)	Nucleosides and Nucleotides	rxn01519
peg.1772	thyA,Bsu1769,NP_389651.1,gi|16078831,GeneID:939555	1901474	1901474	Thymidylate synthase (EC 2.1.1.45)	Folate_Biosynthesis|pyrimidine_conversions	Cofactors, Vitamins, Prosthetic Groups, Pigments|Nucleosides and Nucleotides	rxn01520
peg.1793	tkt,Bsu1790,NP_389672.1,gi|16078852,GeneID:937377	1919116	1919116	Transketolase (EC 2.2.1.1)	Calvin-Benson_cycle|Pentose_phosphate_pathway	Carbohydrates	rxn00785|rxn01200
peg.1804	citB,Bsu1801,NP_389683.1,gi|16078863,GeneID:938140	1925935	1925935	2-methylisocitrate dehydratase (EC 4.2.1.99)|Aconitate hydratase (EC 4.2.1.3)	Methylcitrate_cycle|Propionate-CoA_to_Succinate_Module|Glyoxylate_Synthesis|Glyoxylate_bypass|Homogentisate_pathway_of_aromatic_compound_degradation|Serine-glyoxylate_cycle|TCA_Cycle|YgfZ	Carbohydrates|Metabolism of Aromatic Compounds|Cofactors, Vitamins, Prosthetic Groups, Pigments	rxn00973|rxn03061|rxn00974|rxn01388
peg.1807	yneP,Bsu1804,NP_389686.1,gi|16081167,GeneID:937946	1930065	1930065	4-hydroxybenzoyl-CoA thioesterase family active site			rxn00965
peg.1810	yneS,Bsu1807,NP_389689.1,gi|16078868,GeneID:938037	1931175	1931175	Acyl-phosphate:glycerol-3-phosphate O-acyltransferase PlsY	Glycerolipid_and_Glycerophospholipid_Metabolism_in_Bacteria	Fatty Acids and Lipids	rxn10208|rxn10206|rxn10210|rxn10203|rxn10209|rxn10202|rxn10207|rxn10205|rxn10204
peg.1812	grlB,Bsu1809,NP_389691.1,gi|16078870,GeneID:936151	1932816	1932816	Topoisomerase IV subunit B (EC 5.99.1.-)	DNA_topoisomerases,_Type_II,_ATP-dependent|Resistance_to_fluoroquinolones	DNA Metabolism|Virulence	rxn05294
peg.1813	grlA,Bsu1810,NP_389692.1,gi|16078871,GeneID:937107	1934703	1934703	Topoisomerase IV subunit A (EC 5.99.1.-)	DNA_topoisomerases,_Type_II,_ATP-dependent|Resistance_to_fluoroquinolones	DNA Metabolism|Virulence	rxn05294
peg.1821	yngB,Bsu1818,NP_389700.1,gi|16078879,GeneID:936791	1945957	1945957	UTP--glucose-1-phosphate uridylyltransferase (EC 2.7.7.9)	Streptococcal_Hyaluronic_Acid_Capsule|Sucrose_Metabolism	Cell Wall and Capsule|Carbohydrates	rxn00213
peg.1824	yngE,Bsu1821,NP_389703.1,gi|16078882,GeneID:939528	1948937	1948937	Methylcrotonyl-CoA carboxylase carboxyl transferase subunit (EC 6.4.1.4)	HMG_CoA_Synthesis|Leucine_Degradation_and_HMG-CoA_Metabolism|Serine-glyoxylate_cycle	Amino Acids and Derivatives|Carbohydrates	rxn02889
peg.1825	yngF,Bsu1822,NP_389704.1,gi|16078883,GeneID:939467	1950483	1950483	Methylglutaconyl-CoA hydratase (EC 4.2.1.18)	HMG_CoA_Synthesis|Leucine_Degradation_and_HMG-CoA_Metabolism	Amino Acids and Derivatives	rxn01504
peg.1826	yngG,Bsu1823,NP_389705.1,gi|16078884,GeneID:939515	1951286	1951286	Hydroxymethylglutaryl-CoA lyase (EC 4.1.3.4)	HMG_CoA_Synthesis|Leucine_Degradation_and_HMG-CoA_Metabolism	Amino Acids and Derivatives	rxn00991
peg.1827	Bsu1823a,NP_570905.1,gi|18677779,GeneID:937955	1952200	1952200	Biotin carboxyl carrier protein of methylcrotonyl-CoA carboxylase	HMG_CoA_Synthesis|Leucine_Degradation_and_HMG-CoA_Metabolism	Amino Acids and Derivatives	rxn02889
peg.1828	yngH,Bsu1824,NP_389706.1,gi|16078885,GeneID:939474	1952436	1952436	Biotin carboxylase of methylcrotonyl-CoA carboxylase (EC 6.3.4.14)	HMG_CoA_Synthesis|Leucine_Degradation_and_HMG-CoA_Metabolism	Amino Acids and Derivatives	rxn02889
peg.1829	yngI,Bsu1825,NP_389707.1,gi|16078886,GeneID:939571	1953780	1953780	Acetoacetyl-CoA synthetase [leucine] (EC 6.2.1.16)|Long-chain-fatty-acid--CoA ligase (EC 6.2.1.3)	HMG_CoA_Synthesis|Biotin_biosynthesis|Unsaturated_Fatty_Acid_Metabolism|n-Phenylalkanoic_acid_degradation	Amino Acids and Derivatives|Cofactors, Vitamins, Prosthetic Groups, Pigments|Fatty Acids and Lipids|Metabolism of Aromatic Compounds	rxn05252|rxn09449|rxn05247|rxn05248|rxn05249|rxn05251|rxn05736|rxn00947|rxn09448|rxn05250|rxn00988|rxn09450
peg.1830	yngJ,Bsu1826,NP_389708.1,gi|16078887,GeneID:939996	1955473	1955473	Isovaleryl-CoA dehydrogenase (EC 1.3.99.10)	HMG_CoA_Synthesis|Leucine_Degradation_and_HMG-CoA_Metabolism	Amino Acids and Derivatives	rxn02866
peg.1845	ggt,Bsu1841,NP_389723.1,gi|16078902,GeneID:940001	2003933	2003933	Gamma-glutamyltranspeptidase (EC 2.3.2.2)	Poly-gamma-glutamate_biosynthesis|Utilization_of_glutathione_as_a_sulphur_source	Amino Acids and Derivatives|Sulfur Metabolism	rxn00350|rxn02791|rxn02727|rxn02792
peg.1847	yogA,Bsu1843,NP_389725.1,gi|16078904,GeneID:940019	2006782	2006782	Alcohol dehydrogenase (EC 1.1.1.1)	Fermentations:_Lactate|Fermentations:_Mixed_acid|Glycerolipid_and_Glycerophospholipid_Metabolism_in_Bacteria	Carbohydrates|Fatty Acids and Lipids	rxn00543|rxn00763
peg.1848	gltB,Bsu1844,NP_389726.1,gi|16078905,GeneID:940053	2007828	2007828	Glutamate synthase [NADPH] small chain (EC 1.4.1.13)	Glutamine,_Glutamate,_Aspartate_and_Asparagine_Biosynthesis|YgfZ	Amino Acids and Derivatives|Cofactors, Vitamins, Prosthetic Groups, Pigments	rxn00085
peg.1849	gltA,Bsu1845,NP_389727.1,gi|16078906,GeneID:940024	2009326	2009326	Glutamate synthase [NADPH] large chain (EC 1.4.1.13)	Glutamine,_Glutamate,_Aspartate_and_Asparagine_Biosynthesis	Amino Acids and Derivatives	rxn00085
peg.1851	proJ,Bsu1847,NP_389729.1,gi|16078908,GeneID:940098	2014989	2014989	Glutamate 5-kinase (EC 2.7.2.11)	Iojap|Proline,_4-hydroxyproline_uptake_and_utilization|Proline_Synthesis	Protein Metabolism|Amino Acids and Derivatives	rxn00179
peg.1852	proH,Bsu1848,NP_389730.1,gi|16078909,GeneID:940035	2016181	2016181	Pyrroline-5-carboxylate reductase (EC 1.5.1.2)	A_Hypothetical_Protein_Related_to_Proline_Metabolism|Proline,_4-hydroxyproline_uptake_and_utilization|Proline_Synthesis	Amino Acids and Derivatives	rxn00929|rxn00931
peg.1858	yoaB,Bsu1854,NP_389736.1,gi|16078915,GeneID:940099	2020478	2020478	Putative transporter yoaB			rxn05493
peg.1860	yoaD,Bsu1856,NP_389738.1,gi|16078917,GeneID:940109	2023297	2023297	Hydroxypyruvate reductase (EC 1.1.1.81)	Glycerate_metabolism|Glycolate,_glyoxylate_interconversions|Photorespiration_(oxidative_C2_cycle)	Carbohydrates	rxn01011|rxn01013
peg.1865	yoaI,Bsu1861,NP_389743.1,gi|16078922,GeneID:940107	2031016	2031016	4-hydroxyphenylacetate 3-monooxygenase (EC 1.14.13.3)	4-Hydroxyphenylacetic_acid_catabolic_pathway|Central_meta-cleavage_pathway_of_aromatic_compound_degradation	Metabolism of Aromatic Compounds	rxn01945|rxn02363
peg.1870	yoaN,Bsu1866,NP_389748.1,gi|16078927,GeneID:940006	2036854	2036854	Oxalate decarboxylase (EC 4.1.1.2)			rxn00373
peg.1883	penP,Bsu1879,NP_389761.1,gi|16078940,GeneID:940129	2047787	2047787	Beta-lactamase class A	Beta-lactamase	Virulence	rxn07099
peg.1886	pps,Bsu1882,NP_389764.1,gi|16078943,GeneID:939985	2050583	2050583	Phosphoenolpyruvate synthase (EC 2.7.9.2)	Glycolysis_and_Gluconeogenesis|Glycolysis_and_Gluconeogenesis,_including_Archaeal_enzymes|Pyruvate_metabolism_I:_anaplerotic_reactions,_PEP	Carbohydrates	rxn00147
peg.1936	dhaS,Bsu1931,NP_389813.1,gi|16078991,GeneID:939963	2099836	2099836	Aldehyde dehydrogenase (EC 1.2.1.3)	Entner-Doudoroff_Pathway|Glycerolipid_and_Glycerophospholipid_Metabolism_in_Bacteria|Methylglyoxal_Metabolism|Pyruvate_metabolism_II:_acetyl-CoA,_acetogenesis_from_pyruvate	Carbohydrates|Fatty Acids and Lipids	rxn05734|rxn00979|rxn02853|rxn00506|rxn05735|rxn01851|rxn01286
peg.1938	sodF,Bsu1933,NP_389815.1,gi|16078993,GeneID:939503	2103311	2103311	Superoxide dismutase [Fe] (EC 1.15.1.1)	Oxidative_stress|Protection_from_Reactive_Oxygen_Species|Regulation_of_Oxidative_Stress_Response	Stress Response	rxn00206
peg.1941	odhB,Bsu1936,NP_389818.1,gi|16078996,GeneID:939505	2106760	2106760	Dihydrolipoamide succinyltransferase component (E2) of 2-oxoglutarate dehydrogenase complex (EC 2.3.1.61)	Dehydrogenase_complexes|Lipoic_acid_metabolism|TCA_Cycle	Carbohydrates|Cofactors, Vitamins, Prosthetic Groups, Pigments	rxn01872
peg.1942	odhA,Bsu1937,NP_389819.1,gi|16078997,GeneID:939507	2108043	2108043	2-oxoglutarate dehydrogenase E1 component (EC 1.2.4.2)	Dehydrogenase_complexes|TCA_Cycle	Carbohydrates	rxn00441|rxn02376
peg.1945	yojM,Bsu1940,NP_389822.1,gi|16079000,GeneID:939502	2113989	2113989	Superoxide dismutase [Cu-Zn] (EC 1.15.1.1)	Regulation_of_Oxidative_Stress_Response	Stress Response	rxn00206
peg.1956	yojA,Bsu1951,NP_389833.1,gi|16079010,GeneID:939510	2124094	2124094	Gluconate permease, Bsu4004 homolog	D-gluconate_and_ketogluconates_metabolism	Carbohydrates	rxn05571
peg.1959	yodC,Bsu1954,NP_389836.1,gi|16079013,GeneID:939506	2127057	2127057	Dihydropteridine reductase (EC 1.5.1.34)|Oxygen-insensitive NAD(P)H nitroreductase (EC 1.-.-.-)	Pterin_biosynthesis	Cofactors, Vitamins, Prosthetic Groups, Pigments	rxn03975|rxn01314|rxn05088|rxn03976
peg.1967	deoD,Bsu1962,NP_389844.1,gi|16079021,GeneID:940038	2134714	2134714	Purine nucleoside phosphorylase (EC 2.4.2.1)	Deoxyribose_and_Deoxynucleoside_Catabolism|Purine_conversions|pyrimidine_conversions	Carbohydrates|Nucleosides and Nucleotides	rxn01985|rxn01446|rxn01647|rxn01358|rxn01649|rxn01684|rxn01859|rxn01646|rxn01138|rxn01799|rxn01548
peg.1973	yodO,Bsu1968,NP_389850.1,gi|16079027,GeneID:940040	2138697	2138697	Lysine 2,3-aminomutase (EC 5.4.3.2)	Lysine_degradation	Amino Acids and Derivatives	rxn00321
peg.1975	argE,Bsu1970,NP_389852.1,gi|16079029,GeneID:940044	2140946	2140946	Acetylornithine deacetylase (EC 3.5.1.16)	Arginine_Biosynthesis|Arginine_Biosynthesis_extended	Amino Acids and Derivatives	rxn00469
peg.1976	yodR,Bsu1971,NP_389853.1,gi|16079030,GeneID:940048	2142265	2142265	Acetoacetyl-CoA transferase, beta subunit (EC 2.8.3.8)	Acetyl-CoA_fermentation_to_Butyrate	Carbohydrates	rxn00875
peg.1977	yodS,Bsu1972,NP_389854.1,gi|16079031,GeneID:940052	2142903	2142903	Acetoacetyl-CoA transferase, alpha subunit (EC 2.8.3.8)	Acetyl-CoA_fermentation_to_Butyrate	Carbohydrates	rxn00875
peg.1984	yodV,Bsu1979,NP_389861.1,gi|16079038,GeneID:940065	2149351	2149351	alternate gene name: yzxA			rxn02417
peg.1985	yodU,Bsu1980,NP_389862.1,gi|16079039,GeneID:940069	2150869	2150869	UDP-N-acetylglucosamine 4,6-dehydratase (EC 4.2.1.-)	N-linked_Glycosylation_in_Bacteria	Virulence	rxn00215
peg.2006	yosS,Bsu2001,NP_389883.1,gi|16079060,GeneID:939536	2158511	2158511	Deoxyuridine 5'-triphosphate nucleotidohydrolase (EC 3.6.1.23)	Nudix_proteins_(nucleoside_triphosphate_hydrolases)	Nucleosides and Nucleotides	rxn01519
peg.2055	yoqV,Bsu2050,NP_389932.1,gi|16079109,GeneID:939992	2191611	2191611	ATP-dependent DNA ligase (EC 6.5.1.1)	DNA_Repair_Base_Excision|DNA_replication,_archaeal	DNA Metabolism	rxn05294
peg.2147	yomC,Bsu2142,NP_390024.1,gi|16079200,GeneID:939130	2262730	2262730	N-acetylmuramoyl-L-alanine amidase	Bacterial_Endolysins:_autolysins,_phage,_and_phage-like_lysins	Virulence	rxn02875
peg.2174	yppQ,Bsu2169,NP_390051.1,gi|16079227,GeneID:939102	2286338	2286338	Peptide methionine sulfoxide reductase msrB (EC 1.8.4.12)			rxn09940
peg.2175	yppP,Bsu2170,NP_390052.1,gi|16079228,GeneID:939099	2286770	2286770	Peptide methionine sulfoxide reductase MsrA (EC 1.8.4.11)	Cluster_Ytf_and_putative_sugar_transporter|Putative_sugar_ABC_transporter_(ytf_cluster)	Carbohydrates	rxn06077
peg.2183	ilvA,Bsu2178,NP_390060.1,gi|16079236,GeneID:939093	2292010	2292010	Threonine dehydratase biosynthetic (EC 4.3.1.19)	Branched-Chain_Amino_Acid_Biosynthesis	Amino Acids and Derivatives	rxn00737
peg.2187	dfrA,Bsu2182,NP_390064.1,gi|16079240,GeneID:939091	2295844	2295844	Dihydrofolate reductase (EC 1.5.1.3)	Folate_Biosynthesis	Cofactors, Vitamins, Prosthetic Groups, Pigments	rxn00686|rxn01602
peg.2188	thyB,Bsu2183,NP_390065.1,gi|16079241,GeneID:939092	2296347	2296347	Thymidylate synthase (EC 2.1.1.45)	Folate_Biosynthesis|pyrimidine_conversions	Cofactors, Vitamins, Prosthetic Groups, Pigments|Nucleosides and Nucleotides	rxn01520
peg.2193	ilvD,Bsu2188,NP_390070.1,gi|16079246,GeneID:939084	2300003	2300003	Dihydroxy-acid dehydratase (EC 4.2.1.9)	Branched-Chain_Amino_Acid_Biosynthesis	Amino Acids and Derivatives	rxn03437|rxn09889|rxn00898
peg.2196	bsaA,Bsu2191,NP_390073.1,gi|16079249,GeneID:939086	2303794	2303794	Glutathione peroxidase family protein			rxn00205
peg.2197	metB,Bsu2192,NP_390074.1,gi|16079250,GeneID:939083	2304619	2304619	Homoserine O-succinyltransferase (EC 2.3.1.46)	Methionine_Biosynthesis	Amino Acids and Derivatives	rxn01304
peg.2198	ypfP,Bsu2193,NP_390075.1,gi|16079251,GeneID:939081	2305756	2305756	diglucosyldiacylglycerol synthase (LTA membrane anchor synthesis)	Teichoic_and_lipoteichoic_acids_biosynthesis	Cell Wall and Capsule	rxn10279|rxn10277|rxn10272|rxn10278|rxn10275|rxn10273|rxn10271|rxn10276|rxn10274
peg.2211	pbuX,Bsu2206,NP_390088.1,gi|16079264,GeneID:939068	2317369	2317369	xanthine permease			rxn05201|rxn05202
peg.2212	xpt,Bsu2207,NP_390089.1,gi|16079265,GeneID:939064	2318682	2318682	Xanthine phosphoribosyltransferase (EC 2.4.2.-)	Purine_conversions	Nucleosides and Nucleotides	rxn01544
peg.2214	kdgT,Bsu2209,NP_390091.1,gi|16079267,GeneID:939065	2321214	2321214	2-keto-3-deoxygluconate permease (KDG permease)	D-Galacturonate_Utilization	Carbohydrates	rxn05681
peg.2215	kdgA,Bsu2210,NP_390092.1,gi|16079268,GeneID:939066	2322251	2322251	2-dehydro-3-deoxyphosphogluconate aldolase (EC 4.1.2.14)|4-Hydroxy-2-oxoglutarate aldolase (EC 4.1.3.16)	D-Galacturonate_Utilization|D-gluconate_and_ketogluconates_metabolism|Entner-Doudoroff_Pathway|Formaldehyde_assimilation:_Ribulose_monophosphate_pathway|Glyoxylate_bypass|Proline,_4-hydroxyproline_uptake_and_utilization	Carbohydrates|Amino Acids and Derivatives	rxn03884|rxn00328
peg.2216	kdgK,Bsu2211,NP_390093.1,gi|16079269,GeneID:939058	2322843	2322843	2-dehydro-3-deoxygluconate kinase (EC 2.7.1.45)	D-Galacturonate_Utilization|Entner-Doudoroff_Pathway	Carbohydrates	rxn01123
peg.2218	kduI,Bsu2213,NP_390095.1,gi|16079271,GeneID:939062	2325096	2325096	4-deoxy-L-threo-5-hexosulose-uronate ketol-isomerase (EC 5.3.1.17)			rxn03043
peg.2219	kduD,Bsu2214,NP_390096.1,gi|16079272,GeneID:939059	2325925	2325925	2-deoxy-D-gluconate 3-dehydrogenase (EC 1.1.1.125)			rxn01124
peg.2239	dnaD,Bsu2234,NP_390116.1,gi|16079292,GeneID:939040	2344675	2344675	Chromosome replication initiation protein dnaD			rxn05294
peg.2240	asnS,Bsu2235,NP_390117.1,gi|16079293,GeneID:939038	2345466	2345466	Asparaginyl-tRNA synthetase (EC 6.1.1.22)	Asp-tRNA(Asn)_transamidation|Glu-tRNA(Gln)_transamidation|tRNA_aminoacylation|tRNA_modification_Archaea	Protein Metabolism|RNA Metabolism	rxn05296
peg.2241	aspB,Bsu2236,NP_390118.1,gi|16079294,GeneID:939037	2346902	2346902	Aspartate aminotransferase (EC 2.6.1.1)	Aminotransferases:Aromatic_Pathway_and_More,_A_work_in_progress|Glutamine,_Glutamate,_Aspartate_and_Asparagine_Biosynthesis|Phenylalanine_synthesis|Proline,_4-hydroxyproline_uptake_and_utilization|Threonine_and_Homoserine_Biosynthesis	Amino Acids and Derivatives	rxn02339|rxn00260
peg.2245	panD,Bsu2240,NP_390122.1,gi|16079298,GeneID:939033	2351834	2351834	Aspartate 1-decarboxylase (EC 4.1.1.11)	Coenzyme_A_Biosynthesis	Cofactors, Vitamins, Prosthetic Groups, Pigments	rxn00346
peg.2246	panC,Bsu2241,NP_390123.1,gi|16079299,GeneID:939030	2352219	2352219	Pantoate--beta-alanine ligase (EC 6.3.2.1)	Coenzyme_A_Biosynthesis	Cofactors, Vitamins, Prosthetic Groups, Pigments	rxn01791
peg.2247	panB,Bsu2242,NP_390124.1,gi|16079300,GeneID:939032	2353081	2353081	3-methyl-2-oxobutanoate hydroxymethyltransferase (EC 2.1.2.11)	Coenzyme_A_Biosynthesis	Cofactors, Vitamins, Prosthetic Groups, Pigments	rxn00912
peg.2248	birA,Bsu2243,NP_390125.1,gi|16079301,GeneID:939028	2354160	2354160	Biotin operon repressor|Biotin-protein ligase (EC 6.3.4.15)	Biotin_biosynthesis|Iojap	Cofactors, Vitamins, Prosthetic Groups, Pigments|Protein Metabolism	rxn06672
peg.2249	papS,Bsu2244,NP_390126.1,gi|16079302,GeneID:939025	2355122	2355122	tRNA nucleotidyltransferase (EC 2.7.7.25)	Polyadenylation_bacterial|tRNA_nucleotidyltransferase	RNA Metabolism	rxn05295
peg.2252	ypjF,Bsu2247,NP_390129.1,gi|16079305,GeneID:939027	2358152	2358152	Methylglyoxal synthase (EC 4.2.3.3)	Methylglyoxal_Metabolism	Carbohydrates	rxn00748
peg.2253	dapB,Bsu2248,NP_390130.1,gi|16079306,GeneID:939024	2358581	2358581	Dihydrodipicolinate reductase (EC 1.3.1.26)	Lysine_Biosynthesis_DAP_Pathway	Amino Acids and Derivatives	rxn02929
peg.2258	qcrC,Bsu2253,NP_390135.1,gi|16079311,GeneID:939021	2362352	2362352	Menaquinone-cytochrome C oxidoreductase, cytochrome C subunit	Ubiquinone_Menaquinone-cytochrome_c_reductase_complexes	Respiration	rxn10044
peg.2259	qcrB,Bsu2254,NP_390136.1,gi|16079312,GeneID:939019	2363154	2363154	Menaquinone-cytochrome c reductase, cytochrome B subunit	Ubiquinone_Menaquinone-cytochrome_c_reductase_complexes	Respiration	rxn10044
peg.2260	qcrA,Bsu2255,NP_390137.1,gi|16079313,GeneID:939017	2363830	2363830	Menaquinone-cytochrome C reductase iron-sulfur subunit	Ubiquinone_Menaquinone-cytochrome_c_reductase_complexes	Respiration	rxn10044
peg.2264	aroE,Bsu2259,NP_390141.1,gi|16079317,GeneID:939014	2367195	2367195	5-Enolpyruvylshikimate-3-phosphate synthase (EC 2.5.1.19)	Chorismate_Synthesis|Common_Pathway_For_Synthesis_of_Aromatic_Compounds_(DAHP_synthase_to_chorismate)	Amino Acids and Derivatives	rxn02476
peg.2265	tyrA,Bsu2260,NP_390142.1,gi|16079318,GeneID:939013	2368492	2368492	Prephenate dehydrogenase (EC 1.3.1.12)	Chorismate_Synthesis|Phenylalanine_and_Tyrosine_Branches_from_Chorismate	Amino Acids and Derivatives	rxn01268
peg.2266	hisC,Bsu2261,NP_390143.1,gi|16079319,GeneID:939009	2369656	2369656	Biosynthetic Aromatic amino acid aminotransferase beta (EC 2.6.1.57)|Histidinol-phosphate aminotransferase (EC 2.6.1.9)	Aminotransferases:Aromatic_Pathway_and_More,_A_work_in_progress|Phenylalanine_and_Tyrosine_Branches_from_Chorismate|Histidine_Biosynthesis|Homogentisate_pathway_of_aromatic_compound_degradation	Amino Acids and Derivatives|Metabolism of Aromatic Compounds	rxn00527|rxn02320|rxn00493|rxn01270
peg.2267	trpA,Bsu2262,NP_390144.1,gi|16079320,GeneID:939011	2370749	2370749	Tryptophan synthase alpha chain (EC 4.2.1.20)	Auxin_biosynthesis|Tryptophan_synthesis	Secondary Metabolism|Amino Acids and Derivatives	rxn01682|rxn01964|rxn00474
peg.2268	trpB,Bsu2263,NP_390145.1,gi|16079321,GeneID:939010	2371545	2371545	Tryptophan synthase beta chain (EC 4.2.1.20)	Auxin_biosynthesis|Tryptophan_synthesis	Secondary Metabolism|Amino Acids and Derivatives	rxn01682|rxn01964|rxn00474
peg.2269	trpF,Bsu2264,NP_390146.1,gi|16079322,GeneID:939006	2372728	2372728	Phosphoribosylanthranilate isomerase (EC 5.3.1.24)	Auxin_biosynthesis|Tryptophan_synthesis	Secondary Metabolism|Amino Acids and Derivatives	rxn02508
peg.2270	trpC,Bsu2265,NP_390147.1,gi|16079323,GeneID:939004	2373380	2373380	Indole-3-glycerol phosphate synthase (EC 4.1.1.48)	Tryptophan_synthesis	Amino Acids and Derivatives	rxn02507
peg.2271	trpD,Bsu2266,NP_390148.1,gi|16079324,GeneID:939007	2374125	2374125	Anthranilate phosphoribosyltransferase (EC 2.4.2.18)	Auxin_biosynthesis|Tryptophan_synthesis	Secondary Metabolism|Amino Acids and Derivatives	rxn00791
peg.2272	trpE,Bsu2267,NP_390149.1,gi|16079325,GeneID:939008	2375110	2375110	Anthranilate synthase, aminase component (EC 4.1.3.27)	Chorismate:_Intermediate_for_synthesis_of_PAPA_antibiotics,_PABA,_anthranilate,_3-hydroxyanthranilate_and_more.|Tryptophan_synthesis	Amino Acids and Derivatives	rxn00727|rxn00726
peg.2273	aroH,Bsu2268,NP_390150.1,gi|16079326,GeneID:939005	2376873	2376873	Chorismate mutase II (EC 5.4.99.5)	Chorismate_Synthesis|Phenylalanine_and_Tyrosine_Branches_from_Chorismate	Amino Acids and Derivatives	rxn01256
peg.2274	aroB,Bsu2269,NP_390151.1,gi|16079327,GeneID:939001	2377253	2377253	3-dehydroquinate synthase (EC 4.2.3.4)	Chorismate_Synthesis|Common_Pathway_For_Synthesis_of_Aromatic_Compounds_(DAHP_synthase_to_chorismate)|Type_IV_pilus	Amino Acids and Derivatives|Virulence	rxn02212
peg.2275	aroF,Bsu2270,NP_390152.1,gi|16079328,GeneID:939000	2378403	2378403	Chorismate synthase (EC 4.2.3.5)	Chorismate_Synthesis|Common_Pathway_For_Synthesis_of_Aromatic_Compounds_(DAHP_synthase_to_chorismate)|YgfZ	Amino Acids and Derivatives|Cofactors, Vitamins, Prosthetic Groups, Pigments	rxn01255
peg.2277	ndk,Bsu2272,NP_390154.1,gi|16079330,GeneID:938997	2380592	2380592	Nucleoside diphosphate kinase (EC 2.7.4.6)	Purine_conversions|pyrimidine_conversions	Nucleosides and Nucleotides	rxn00515|rxn01678|rxn00117|rxn00839|rxn00409|rxn01512|rxn01673|rxn01353|rxn00237
peg.2278	gerCC,Bsu2273,NP_390155.1,gi|16079331,GeneID:939002	2381157	2381157	Heptaprenyl diphosphate synthase component II (EC 2.5.1.30)			rxn03891|rxn01486|rxn03892|rxn05287
peg.2279	gerCB,Bsu2274,NP_390156.1,gi|16079332,GeneID:938999	2382145	2382145	Ubiquinone/menaquinone biosynthesis methyltransferase UbiE/COQ5 (EC 2.1.1.-)	Menaquinone_Biosynthesis_via_Futalosine|Menaquinone_and_Phylloquinone_Biosynthesis|Ubiquinone_Biosynthesis	Cofactors, Vitamins, Prosthetic Groups, Pigments	rxn05266
peg.2280	gerCA,Bsu2275,NP_390157.1,gi|16079333,GeneID:938998	2382853	2382853	Heptaprenyl diphosphate synthase component I (EC 2.5.1.30)			rxn03891|rxn01486|rxn03892|rxn05287
peg.2282	mtrA,Bsu2277,NP_390159.1,gi|16079335,GeneID:938994	2384020	2384020	GTP cyclohydrolase I (EC 3.5.4.16) type 1	Folate_Biosynthesis|Methanopterin_biosynthesis2|Pterin_biosynthesis|Pterin_metabolism|Pterin_metabolism_3|Queuosine-Archaeosine_Biosynthesis|tRNA_modification_Archaea_Henri|tRNA_modification_Bacteria	Cofactors, Vitamins, Prosthetic Groups, Pigments|RNA Metabolism	rxn00299
peg.2283	hbs,Bsu2278,NP_390160.1,gi|16079336,GeneID:938995	2384780	2384780	DNA-binding protein HBsu			rxn05294
peg.2287	gpsA,Bsu2282,NP_390164.1,gi|16079340,GeneID:938989	2388388	2388388	Glycerol-3-phosphate dehydrogenase [NAD(P)+] (EC 1.1.1.94)	Glycerol_and_Glycerol-3-phosphate_Uptake_and_Utilization|Glycerolipid_and_Glycerophospholipid_Metabolism_in_Bacteria	Carbohydrates|Fatty Acids and Lipids	rxn00611|rxn00612
peg.2291	ypgA,Bsu2286,NP_390168.1,gi|16079344,GeneID:938985	2392839	2392839	Isopentenyl-diphosphate delta-isomerase, FMN-dependent (EC 5.3.3.2)	Archaeal_lipids|Isoprenoid_Biosynthesis|Isoprenoid_Biosynthesis:_Interconversions	Fatty Acids and Lipids|Cofactors, Vitamins, Prosthetic Groups, Pigments	rxn00830
peg.2293	cmk,Bsu2288,NP_390170.1,gi|16079346,GeneID:938982	2395282	2395282	Cytidylate kinase (EC 2.7.4.14)	pyrimidine_conversions	Nucleosides and Nucleotides	rxn00364|rxn01219
peg.2300	ypcA,Bsu2295,NP_390177.1,gi|16079353,GeneID:938975	2401304	2401304	NAD-specific glutamate dehydrogenase (EC 1.4.1.2)	Glutamine,_Glutamate,_Aspartate_and_Asparagine_Biosynthesis	Amino Acids and Derivatives	rxn00182
peg.2309	ypaA,Bsu2304,NP_390186.1,gi|16079362,GeneID:938970	2409251	2409251	Substrate-specific component RibU of riboflavin ECF transporter	Riboflavin,_FMN_and_FAD_metabolism	Cofactors, Vitamins, Prosthetic Groups, Pigments	rxn05645
peg.2311	serA,Bsu2306,NP_390188.1,gi|16079364,GeneID:938964	2410320	2410320	D-3-phosphoglycerate dehydrogenase (EC 1.1.1.95)	Glycine_and_Serine_Utilization|Pyridoxin_(Vitamin_B6)_Biosynthesis|Serine_Biosynthesis	Amino Acids and Derivatives|Cofactors, Vitamins, Prosthetic Groups, Pigments	rxn01101
peg.2312	aroC,Bsu2307,NP_390189.1,gi|16079365,GeneID:938963	2411940	2411940	3-dehydroquinate dehydratase I (EC 4.2.1.10)	Chorismate_Synthesis|Common_Pathway_For_Synthesis_of_Aromatic_Compounds_(DAHP_synthase_to_chorismate)|Quinate_degradation	Amino Acids and Derivatives|Metabolism of Aromatic Compounds	rxn02213
peg.2325	ypuH,Bsu2320,NP_390202.1,gi|16079378,GeneID:938951	2424482	2424482	Segregation and condensation protein B	CBSS-203122.12.peg.188|Two_cell_division_clusters_relating_to_chromosome_partitioning	DNA Metabolism|Cell Division and Cell Cycle	rxn05294
peg.2326	ypuG,Bsu2321,NP_390203.1,gi|16079379,GeneID:938950	2425065	2425065	Segregation and condensation protein A	Two_cell_division_clusters_relating_to_chromosome_partitioning	Cell Division and Cell Cycle	rxn05294
peg.2328	ribT,Bsu2323,NP_390205.1,gi|16079381,GeneID:938948	2426639	2426639	riboflavin biosynthesis			rxn00048
peg.2329	ribH,Bsu2324,NP_390206.1,gi|16079382,GeneID:938949	2427126	2427126	6,7-dimethyl-8-ribityllumazine synthase (EC 2.5.1.9)	Riboflavin,_FMN_and_FAD_metabolism	Cofactors, Vitamins, Prosthetic Groups, Pigments	rxn03080
peg.2330	ribA,Bsu2325,NP_390207.1,gi|16079383,GeneID:938946	2427623	2427623	3,4-dihydroxy-2-butanone 4-phosphate synthase|GTP cyclohydrolase II (EC 3.5.4.25)	Riboflavin,_FMN_and_FAD_metabolism|YgfZ	Cofactors, Vitamins, Prosthetic Groups, Pigments	rxn00300|rxn05040
peg.2331	ribB,Bsu2326,NP_390208.1,gi|16079384,GeneID:938947	2428834	2428834	Riboflavin synthase alpha chain (EC 2.5.1.9)	Riboflavin,_FMN_and_FAD_metabolism	Cofactors, Vitamins, Prosthetic Groups, Pigments	rxn00048
peg.2332	ribG,Bsu2327,NP_390209.1,gi|16079385,GeneID:938945	2429492	2429492	5-amino-6-(5-phosphoribosylamino)uracil reductase (EC 1.1.1.193)|Diaminohydroxyphosphoribosylaminopyrimidine deaminase (EC 3.5.4.26)	Riboflavin,_FMN_and_FAD_metabolism	Cofactors, Vitamins, Prosthetic Groups, Pigments	rxn02474|rxn02475
peg.2343	lysA,Bsu2337,NP_390219.1,gi|16079395,GeneID:938931	2436179	2436179	Diaminopimelate decarboxylase (EC 4.1.1.20)	Lysine_Biosynthesis_DAP_Pathway	Amino Acids and Derivatives	rxn00313
peg.2354	pnp,Bsu2348,NP_390230.1,gi|16079406,GeneID:938731	2445647	2445647	Purine nucleoside phosphorylase (EC 2.4.2.1)	Deoxyribose_and_Deoxynucleoside_Catabolism|Purine_conversions|pyrimidine_conversions	Carbohydrates|Nucleosides and Nucleotides	rxn01985|rxn01446|rxn01647|rxn01358|rxn01649|rxn01684|rxn01859|rxn01646|rxn01138|rxn01799|rxn01548
peg.2355	drm,Bsu2349,NP_390231.1,gi|16079407,GeneID:938728	2446475	2446475	Phosphopentomutase (EC 5.4.2.7)	Deoxyribose_and_Deoxynucleoside_Catabolism	Carbohydrates	rxn01986|rxn00778
peg.2360	yqkJ,Bsu2354,NP_390236.1,gi|16079412,GeneID:938725	2450691	2450691	Malolactic enzyme (EC 1.-.-.-)	Pyruvate_metabolism_I:_anaplerotic_reactions,_PEP	Carbohydrates	rxn00159
peg.2361	yqkI,Bsu2355,NP_390237.1,gi|16079413,GeneID:938720	2452028	2452028	Malate Na(+) symporter	Pyruvate_metabolism_I:_anaplerotic_reactions,_PEP	Carbohydrates	rxn05207
peg.2362	ansB,Bsu2356,NP_390238.1,gi|16079414,GeneID:938721	2453575	2453575	Aspartate ammonia-lyase (EC 4.3.1.1)	Glutamine,_Glutamate,_Aspartate_and_Asparagine_Biosynthesis	Amino Acids and Derivatives	rxn00347
peg.2363	ansA,Bsu2357,NP_390239.1,gi|16079415,GeneID:938722	2455047	2455047	L-asparaginase (EC 3.5.1.1)	Glutamine,_Glutamate,_Aspartate_and_Asparagine_Biosynthesis	Amino Acids and Derivatives	rxn00342
peg.2366	yqkG,Bsu2360,NP_390242.1,gi|16079418,GeneID:938719	2457738	2457738	ADP-ribose pyrophosphatase (EC 3.6.1.13)	NAD_and_NADP_cofactor_biosynthesis_global|Nudix_proteins_(nucleoside_triphosphate_hydrolases)	Cofactors, Vitamins, Prosthetic Groups, Pigments|Nucleosides and Nucleotides	rxn00775
peg.2381	yqjS,Bsu2375,NP_390257.1,gi|16079433,GeneID:938704	2467778	2467778	Pantothenate kinase (EC 2.7.1.33)	Coenzyme_A_Biosynthesis	Cofactors, Vitamins, Prosthetic Groups, Pigments	rxn12510
peg.2382	yqjR,Bsu2376,NP_390258.1,gi|16079434,GeneID:938700	2468809	2468809	D-serine dehydratase (EC 4.3.1.18)	Glycine_and_Serine_Utilization|Pyruvate_Alanine_Serine_Interconversions	Amino Acids and Derivatives|Carbohydrates	rxn00166
peg.2385	yqjO,Bsu2379,NP_390261.1,gi|16079437,GeneID:938697	2472380	2472380	Pyrroline-5-carboxylate reductase (EC 1.5.1.2)	A_Hypothetical_Protein_Related_to_Proline_Metabolism|Proline,_4-hydroxyproline_uptake_and_utilization|Proline_Synthesis	Amino Acids and Derivatives	rxn00929|rxn00931
peg.2390	yqjJ,Bsu2384,NP_390266.1,gi|16079442,GeneID:938690	2478385	2478385	Glucose-6-phosphate 1-dehydrogenase (EC 1.1.1.49)	Entner-Doudoroff_Pathway|Fermentations:_Lactate|Formaldehyde_assimilation:_Ribulose_monophosphate_pathway|Glycolysis_and_Gluconeogenesis|Pentose_phosphate_pathway	Carbohydrates	rxn00604
peg.2391	yqjI,Bsu2385,NP_390267.1,gi|16079443,GeneID:938695	2479977	2479977	6-phosphogluconate dehydrogenase, decarboxylating (EC 1.1.1.44)	D-gluconate_and_ketogluconates_metabolism|Entner-Doudoroff_Pathway|Formaldehyde_assimilation:_Ribulose_monophosphate_pathway|Pentose_phosphate_pathway	Carbohydrates	rxn01115
peg.2395	yqjE,Bsu2389,NP_390271.1,gi|16079447,GeneID:938687	2484908	2484908	Peptidase T (EC 3.4.11.4)			rxn00350
peg.2396	yqjD,Bsu2390,NP_390272.1,gi|16079448,GeneID:938685	2486041	2486041	Acetyl-coenzyme A carboxyl transferase alpha chain (EC 6.4.1.2)|Acetyl-coenzyme A carboxyl transferase beta chain (EC 6.4.1.2)|Propionyl-CoA carboxylase beta chain (EC 6.4.1.3)	Fatty_Acid_Biosynthesis_FASII|Na+_translocating_decarboxylases_and_related_biotin-dependent_enzymes|Serine-glyoxylate_cycle	Fatty Acids and Lipids|Respiration|Carbohydrates	rxn01355
peg.2397	yqjC,Bsu2391,NP_390273.1,gi|16079449,GeneID:938689	2487558	2487558	Lactoylglutathione lyase and related lyases			rxn01834
peg.2407	bfmBB,Bsu2401,NP_390283.1,gi|16079459,GeneID:938677	2496031	2496031	Dihydrolipoamide acyltransferase component of branched-chain alpha-keto acid dehydrogenase complex (EC 2.3.1.168)	Dehydrogenase_complexes|Isoleucine_degradation|Leucine_Degradation_and_HMG-CoA_Metabolism|Lipoic_acid_metabolism|Valine_degradation	Carbohydrates|Amino Acids and Derivatives|Cofactors, Vitamins, Prosthetic Groups, Pigments	rxn01925|rxn06335|rxn06586
peg.2408	bfmBAB,Bsu2402,NP_390284.1,gi|16079460,GeneID:938672	2497328	2497328	Branched-chain alpha-keto acid dehydrogenase, E1 component, beta subunit (EC 1.2.4.4)	Dehydrogenase_complexes|Isoleucine_degradation|Leucine_Degradation_and_HMG-CoA_Metabolism|Valine_degradation	Carbohydrates|Amino Acids and Derivatives	rxn07431|rxn07430|rxn07435|rxn07434|rxn07432|rxn07433
peg.2409	bfmBAA,Bsu2403,NP_390285.1,gi|16079461,GeneID:938674	2498325	2498325	Branched-chain alpha-keto acid dehydrogenase, E1 component, alpha subunit (EC 1.2.4.4)	Dehydrogenase_complexes|Isoleucine_degradation|Leucine_Degradation_and_HMG-CoA_Metabolism|Valine_degradation	Carbohydrates|Amino Acids and Derivatives	rxn07431|rxn07430|rxn07435|rxn07434|rxn07432|rxn07433
peg.2410	yqiV,Bsu2404,NP_390286.1,gi|16079462,GeneID:938669	2499391	2499391	Dihydrolipoamide dehydrogenase of branched-chain alpha-keto acid dehydrogenase (EC 1.8.1.4)	Dehydrogenase_complexes|Isoleucine_degradation|Leucine_Degradation_and_HMG-CoA_Metabolism|Valine_degradation	Carbohydrates|Amino Acids and Derivatives	rxn01241
peg.2411	yqiU,Bsu2405,NP_390287.1,gi|16079463,GeneID:938675	2500785	2500785	Butyrate kinase (EC 2.7.2.7)	Acetyl-CoA_fermentation_to_Butyrate|Isoleucine_degradation|Valine_degradation	Carbohydrates|Amino Acids and Derivatives	rxn01236
peg.2412	yqiT,Bsu2406,NP_390288.1,gi|16079464,GeneID:938670	2501895	2501895	Leucine dehydrogenase (EC 1.4.1.9)	Branched-Chain_Amino_Acid_Biosynthesis|Dehydrogenase_complexes|Leucine_Degradation_and_HMG-CoA_Metabolism	Amino Acids and Derivatives|Carbohydrates	rxn01573|rxn00804|rxn01045
peg.2413	yqiS,Bsu2407,NP_390289.1,gi|16079465,GeneID:938671	2503001	2503001	Phosphate butyryltransferase (EC 2.3.1.19)	Acetyl-CoA_fermentation_to_Butyrate|Isoleucine_degradation|Valine_degradation	Carbohydrates|Amino Acids and Derivatives	rxn00871
peg.2416	yqiQ,Bsu2410,NP_390292.1,gi|16079468,GeneID:938668	2506534	2506534	Methylisocitrate lyase (EC 4.1.3.30)	Methylcitrate_cycle|Propionate-CoA_to_Succinate_Module	Carbohydrates	rxn00289
peg.2417	mmgE,Bsu2411,NP_390293.1,gi|16079469,GeneID:938663	2507457	2507457	2-methylcitrate dehydratase (EC 4.2.1.79)	Methylcitrate_cycle|Propionate-CoA_to_Succinate_Module	Carbohydrates	rxn03060
peg.2418	mmgD,Bsu2412,NP_390294.1,gi|16079470,GeneID:938665	2508890	2508890	2-methylcitrate synthase (EC 2.3.3.5)	Methylcitrate_cycle|Propionate-CoA_to_Succinate_Module	Carbohydrates	rxn00679
peg.2419	mmgC,Bsu2413,NP_390295.1,gi|16079471,GeneID:938664	2510042	2510042	Butyryl-CoA dehydrogenase (EC 1.3.99.2)	Acetyl-CoA_fermentation_to_Butyrate|Isobutyryl-CoA_to_Propionyl-CoA_Module|Isoleucine_degradation|Valine_degradation	Carbohydrates|Amino Acids and Derivatives	rxn01923|rxn02268
peg.2420	mmgB,Bsu2414,NP_390296.1,gi|16079472,GeneID:938660	2511206	2511206	3-hydroxyacyl-CoA dehydrogenase (EC 1.1.1.35)|3-hydroxybutyryl-CoA dehydrogenase (EC 1.1.1.157)	Acetyl-CoA_fermentation_to_Butyrate|Isoleucine_degradation|Valine_degradation|n-Phenylalkanoic_acid_degradation|Anaerobic_benzoate_metabolism|Butanol_Biosynthesis	Carbohydrates|Amino Acids and Derivatives|Metabolism of Aromatic Compounds	rxn01452
peg.2421	mmgA,Bsu2415,NP_390297.1,gi|16079473,GeneID:938662	2512090	2512090	3-ketoacyl-CoA thiolase [isoleucine degradation] (EC 2.3.1.16)	Isobutyryl-CoA_to_Propionyl-CoA_Module|Isoleucine_degradation	Carbohydrates|Amino Acids and Derivatives	rxn03248|rxn06510|rxn00676|rxn02804|rxn00874|rxn03243|rxn00178|rxn02680
peg.2422	yqiK,Bsu2416,NP_390298.1,gi|16079474,GeneID:938661	2513409	2513409	Glycerophosphoryl diester phosphodiesterase family protein			rxn01073|rxn08669|rxn00758
peg.2423	yqiI,Bsu2417,NP_390299.1,gi|16079475,GeneID:938657	2514207	2514207	N-acetylmuramoyl-L-alanine amidase	Bacterial_Endolysins:_autolysins,_phage,_and_phage-like_lysins	Virulence	rxn02875
peg.2431	yqiE,Bsu2425,NP_390307.1,gi|16079483,GeneID:938609	2522989	2522989	1-deoxy-D-xylulose 5-phosphate synthase (EC 2.2.1.7)	Isoprenoid_Biosynthesis|Nonmevalonate_Branch_of_Isoprenoid_Biosynthesis|Pyridoxin_(Vitamin_B6)_Biosynthesis	Cofactors, Vitamins, Prosthetic Groups, Pigments	rxn03909
peg.2432	yqiD,Bsu2426,NP_390308.1,gi|16079484,GeneID:938652	2525137	2525137	Geranyltranstransferase (farnesyldiphosphate synthase) (EC 2.5.1.10)	Archaeal_lipids|Carotenoids|Isoprenoid_Biosynthesis|Isoprenoid_Biosynthesis:_Interconversions	Fatty Acids and Lipids|Cofactors, Vitamins, Prosthetic Groups, Pigments	rxn01466|rxn01213
peg.2435	folD,Bsu2429,NP_390311.1,gi|16079487,GeneID:938602	2527679	2527679	Methenyltetrahydrofolate cyclohydrolase (EC 3.5.4.9)|Methylenetetrahydrofolate dehydrogenase (NADP+) (EC 1.5.1.5)	One-carbon_metabolism_by_tetrahydropterines|Serine-glyoxylate_cycle|Folate_Biosynthesis	Carbohydrates|Cofactors, Vitamins, Prosthetic Groups, Pigments	rxn00907|rxn00690|rxn01211
peg.2438	accC,Bsu2432,NP_390314.1,gi|16079490,GeneID:938588	2529629	2529629	Biotin carboxylase of acetyl-CoA carboxylase (EC 6.3.4.14)	Fatty_Acid_Biosynthesis_FASII	Fatty Acids and Lipids	rxn06672
peg.2439	accB,Bsu2433,NP_390315.1,gi|16079491,GeneID:938587	2530993	2530993	Biotin carboxyl carrier protein of acetyl-CoA carboxylase	Fatty_Acid_Biosynthesis_FASII	Fatty Acids and Lipids	rxn06672
peg.2451	yqhS,Bsu2445,NP_390327.1,gi|16079503,GeneID:938557	2539031	2539031	3-dehydroquinate dehydratase II (EC 4.2.1.10)	Chorismate_Synthesis|Common_Pathway_For_Synthesis_of_Aromatic_Compounds_(DAHP_synthase_to_chorismate)|Quinate_degradation	Amino Acids and Derivatives|Metabolism of Aromatic Compounds	rxn02213
peg.2457	yqhM,Bsu2451,NP_390333.1,gi|16079509,GeneID:938551	2543244	2543244	Lipoate-protein ligase A	Dehydrogenase_complexes|Glycine_cleavage_system|Lipoic_acid_metabolism	Carbohydrates|Amino Acids and Derivatives|Cofactors, Vitamins, Prosthetic Groups, Pigments	rxn07584|rxn07585
peg.2459	yqhK,Bsu2453,NP_390335.1,gi|16079511,GeneID:938549	2544686	2544686	Glycine dehydrogenase [decarboxylating] (glycine cleavage system P2 protein) (EC 1.4.4.2)	Glycine_and_Serine_Utilization|Glycine_cleavage_system|Lipoic_acid_metabolism|Photorespiration_(oxidative_C2_cycle)	Amino Acids and Derivatives|Cofactors, Vitamins, Prosthetic Groups, Pigments|Carbohydrates	rxn00908
peg.2460	yqhJ,Bsu2454,NP_390336.1,gi|16079512,GeneID:938546	2546145	2546145	Glycine dehydrogenase [decarboxylating] (glycine cleavage system P1 protein) (EC 1.4.4.2)	Glycine_and_Serine_Utilization|Glycine_cleavage_system|Photorespiration_(oxidative_C2_cycle)	Amino Acids and Derivatives|Carbohydrates	rxn00908
peg.2461	yqhI,Bsu2455,NP_390337.1,gi|16079513,GeneID:938547	2547521	2547521	Aminomethyltransferase (glycine cleavage system T protein) (EC 2.1.2.10)	Glycine_and_Serine_Utilization|Glycine_cleavage_system|Photorespiration_(oxidative_C2_cycle)|YgfZ	Amino Acids and Derivatives|Carbohydrates|Cofactors, Vitamins, Prosthetic Groups, Pigments	rxn00908
peg.2478	yqxL,Bsu2472,NP_390354.1,gi|16079530,GeneID:938517	2559766	2559766	Magnesium and cobalt transport protein corA			rxn05616|rxn10474
peg.2481	yqgZ,Bsu2475,NP_390357.1,gi|16079533,GeneID:938484	2563303	2563303	Arsenate reductase family protein			rxn08171
peg.2483	yqgX,Bsu2477,NP_390359.1,gi|16079535,GeneID:938218	2564200	2564200	Similar to Hydroxyacylglutathione hydrolase, but in an organism lacking glutathione biosynthesis			rxn01274
peg.2489	glcK,Bsu2483,NP_390365.1,gi|16079541,GeneID:938206	2569882	2569882	Glucokinase (EC 2.7.1.2)	Entner-Doudoroff_Pathway|Glycolysis_and_Gluconeogenesis|Sucrose_Metabolism	Carbohydrates	rxn00216
peg.2493	yqgN,Bsu2487,NP_390369.1,gi|16079545,GeneID:938208	2573036	2573036	5-formyltetrahydrofolate cyclo-ligase (EC 6.3.3.2)	5-FCL-like_protein|Folate_Biosynthesis|One-carbon_metabolism_by_tetrahydropterines|Serine-glyoxylate_cycle	Cofactors, Vitamins, Prosthetic Groups, Pigments|Carbohydrates	rxn01653
peg.2494	Bsu2487a,NP_570908.1,gi|18677781,GeneID:937959	2573684	2573684	LSU ribosomal protein L33p	Ribosome_LSU_bacterial	Protein Metabolism	rxn05296
peg.2499	yqgK,Bsu2492,NP_390374.1,gi|16079550,GeneID:938205	2576486	2576486	Phosphate transport ATP-binding protein PstB (TC 3.A.1.7.1)			rxn05145
peg.2500	yqgJ,Bsu2493,NP_390375.1,gi|16079551,GeneID:938198	2577279	2577279	Phosphate transport ATP-binding protein PstB (TC 3.A.1.7.1)			rxn05145
peg.2501	yqgI,Bsu2494,NP_390376.1,gi|16079552,GeneID:938200	2578109	2578109	Putative periplasmic phosphate-binding protein PstS, Mycoplasma type			rxn05145
peg.2502	yqgH,Bsu2495,NP_390377.1,gi|16079553,GeneID:938184	2578993	2578993	Phosphate transport system permease protein pstC (TC 3.A.1.7.1)			rxn05145
peg.2503	yqgG,Bsu2496,NP_390378.1,gi|16079554,GeneID:938197	2579991	2579991	Phosphate ABC transporter, periplasmic phosphate-binding protein PstS (TC 3.A.1.7.1)			rxn05145
peg.2504	pbpA,Bsu2497,NP_390379.1,gi|16079555,GeneID:938199	2581047	2581047	Cell division protein FtsI [Peptidoglycan synthetase] (EC 2.4.1.129)|Transpeptidase, Penicillin binding protein transpeptidase domain	Bacterial_Cell_Division|Bacterial_Cytoskeleton	Cell Division and Cell Cycle	rxn10199
peg.2506	sodA,Bsu2499,NP_390381.1,gi|16079557,GeneID:938052	2584637	2584637	Manganese superoxide dismutase (EC 1.15.1.1)	Bsub-Spore-Coat|Oxidative_stress|Protection_from_Reactive_Oxygen_Species	Cell Wall and Capsule|Stress Response	rxn00206
peg.2511	yqfY,Bsu2504,NP_390386.1,gi|16079562,GeneID:937984	2588399	2588399	1-hydroxy-2-methyl-2-(E)-butenyl 4-diphosphate synthase (EC 1.17.4.3)	Isoprenoid_Biosynthesis|Nonmevalonate_Branch_of_Isoprenoid_Biosynthesis	Cofactors, Vitamins, Prosthetic Groups, Pigments	rxn06991
peg.2520	yqfP,Bsu2513,NP_390395.1,gi|16079571,GeneID:937900	2595811	2595811	4-hydroxy-3-methylbut-2-enyl diphosphate reductase (EC 1.17.1.2)	Isoprenoid_Biosynthesis|Nonmevalonate_Branch_of_Isoprenoid_Biosynthesis|polyprenyl_synthesis	Cofactors, Vitamins, Prosthetic Groups, Pigments	rxn04113|rxn04996
peg.2524	sigA,Bsu2517,NP_390399.1,gi|16079575,GeneID:937897	2599490	2599490	RNA polymerase sigma factor RpoD	Flagellum|Macromolecular_synthesis_operon|Transcription_factors_cyanobacterial_RpoD-like_sigma_factors|Transcription_initiation,_bacterial_sigma_factors	Motility and Chemotaxis|Macromolecular Synthesis|RNA Metabolism	rxn05295
peg.2525	dnaG,Bsu2518,NP_390400.1,gi|16079576,GeneID:937899	2600804	2600804	DNA primase (EC 2.7.7.-)	DNA-replication|Macromolecular_synthesis_operon	DNA Metabolism|Macromolecular Synthesis	rxn05294
peg.2529	glyS,Bsu2522,NP_390404.1,gi|16079580,GeneID:937887	2605006	2605006	Glycyl-tRNA synthetase beta chain (EC 6.1.1.14)	tRNA_aminoacylation	Protein Metabolism	rxn05296
peg.2530	glyQ,Bsu2523,NP_390405.1,gi|16079581,GeneID:937888	2607038	2607038	Glycyl-tRNA synthetase alpha chain (EC 6.1.1.14)	tRNA_aminoacylation	Protein Metabolism	rxn05296
peg.2533	cdd,Bsu2526,NP_390408.1,gi|16079584,GeneID:937885	2610203	2610203	Cytidine deaminase (EC 3.5.4.5)	Murein_hydrolase_regulation_and_cell_death|pyrimidine_conversions|tRNA_modification_Bacteria	Cell Division and Cell Cycle|Nucleosides and Nucleotides|RNA Metabolism	rxn01800
peg.2534	dgkA,Bsu2527,NP_390409.1,gi|16079585,GeneID:937873	2610732	2610732	Diacylglycerol kinase (EC 2.7.1.107)	Glycerolipid_and_Glycerophospholipid_Metabolism_in_Bacteria	Fatty Acids and Lipids	rxn10243|rxn08297|rxn10241|rxn09065|rxn08299|rxn10255|rxn10240|rxn10253|rxn10239|rxn09063|rxn10258|rxn10242|rxn10256|rxn10257|rxn10238|rxn10254|rxn08295|rxn09067
peg.2544	rpsU,Bsu2537,NP_390419.1,gi|16079595,GeneID:937861	2619646	2619646	SSU ribosomal protein S21p	Macromolecular_synthesis_operon|Ribosome_SSU_bacterial	Macromolecular Synthesis|Protein Metabolism	rxn05296
peg.2545	yqeW,Bsu2538,NP_390420.1,gi|16079596,GeneID:937858	2619983	2619983	Sodium-dependent phosphate transporter			rxn05313
peg.2553	hemN,Bsu2546,NP_390428.1,gi|16079604,GeneID:937845	2629023	2629023	Putative coproporphyrinogen III oxidase of BS HemN-type, oxygen-independent (EC 1.3.99.22), in heat shock gene cluster	Heme_and_Siroheme_Biosynthesis	Cofactors, Vitamins, Prosthetic Groups, Pigments	rxn04704
peg.2558	rpsT,Bsu2551,NP_390433.1,gi|16079609,GeneID:937837	2635081	2635081	SSU ribosomal protein S20p	Ribosome_SSU_bacterial	Protein Metabolism	rxn05296
peg.2559	yqeN,Bsu2552,NP_390434.1,gi|16079610,GeneID:937833	2635362	2635362	DNA polymerase III delta subunit (EC 2.7.7.7)	DNA-replication	DNA Metabolism	rxn05294
peg.2561	comEB,Bsu2554,NP_390436.1,gi|16079612,GeneID:937832	2639143	2639143	Late competence protein ComEB|dCMP deaminase (EC 3.5.4.12)	Late_competence	DNA Metabolism	rxn01217
peg.2567	yqeJ,Bsu2560,NP_390442.1,gi|16079618,GeneID:937818	2643031	2643031	Nicotinate-nucleotide adenylyltransferase (EC 2.7.7.18)	Iojap|NAD_and_NADP_cofactor_biosynthesis_global|NAD_regulation	Protein Metabolism|Cofactors, Vitamins, Prosthetic Groups, Pigments	rxn00105|rxn02155
peg.2569	aroD,Bsu2562,NP_390444.1,gi|16079620,GeneID:937820	2643896	2643896	Shikimate 5-dehydrogenase I alpha (EC 1.1.1.25)	Chorismate_Synthesis|Common_Pathway_For_Synthesis_of_Aromatic_Compounds_(DAHP_synthase_to_chorismate)	Amino Acids and Derivatives	rxn01740
peg.2573	yqeE,Bsu2566,NP_390448.1,gi|16079624,GeneID:937808	2648169	2648169	N-acetylmuramoyl-L-alanine amidase cwlH precursor (EC 3.5.1.28)			rxn02875
peg.2580	yqcM,Bsu2573,NP_390455.1,gi|16079631,GeneID:937801	2654591	2654591	Arsenate reductase (EC 1.20.4.1)	Anaerobic_respiratory_reductases|Arsenic_resistance	Respiration|Virulence	rxn08171
peg.2581	yqcL,Bsu2574,NP_390456.1,gi|16079632,GeneID:937800	2655022	2655022	Arsenical-resistance protein ACR3	Arsenic_resistance	Virulence	rxn05507|rxn05506
peg.2662	bltD,Bsu2655,NP_390537.1,gi|16079713,GeneID:937632	2717613	2717613	spermine/spermidine acetyltransferase			rxn09264|rxn09949
peg.2666	trkA,Bsu2659,NP_390541.1,gi|16079717,GeneID:937340	2722036	2722036	potassium uptake			rxn05595
peg.2667	czcD,Bsu2660,NP_390542.1,gi|16079718,GeneID:937630	2723161	2723161	Cobalt-zinc-cadmium resistance protein CzcD	Cobalt-zinc-cadmium_resistance	Virulence	rxn05315|rxn05517
peg.2671	brnQ,Bsu2664,NP_390546.1,gi|16079722,GeneID:936930	2726429	2726429	Branched-chain amino acid transport system carrier protein			rxn05244|rxn05669|rxn05243
peg.2672	azlD,Bsu2665,NP_390547.1,gi|16079723,GeneID:937624	2727916	2727916	branched-chain amino acid transport			rxn05244|rxn05669|rxn05243
peg.2673	azlC,Bsu2666,NP_390548.1,gi|16079724,GeneID:936606	2728245	2728245	branched-chain amino acid transport			rxn05244|rxn05669|rxn05243
peg.2681	aadK,Bsu2674,NP_390556.1,gi|16079732,GeneID:938061	2734951	2734951	Aminoglycoside 6-adenylyltransferase (EC 2.7.7.-)			rxn00418
peg.2682	yrpB,Bsu2675,NP_390557.1,gi|16079733,GeneID:936455	2736184	2736184	Enoyl-[acyl-carrier-protein] reductase [FMN] (EC 1.3.1.9) homolog			rxn05323|rxn05448|rxn05441|rxn05328|rxn05445|rxn05446|rxn05435|rxn05326|rxn05437|rxn05324|rxn05464|rxn05322|rxn05439|rxn05443|rxn05434|rxn05442|rxn05436|rxn05447|rxn05438|rxn05327|rxn05450|rxn05440|rxn05444|rxn05433|rxn05325|rxn05449
peg.2688	yraO,Bsu2681,NP_390563.1,gi|16079739,GeneID:937610	2743432	2743432	Citrate transporter			rxn05211
peg.2696	yraH,Bsu2689,NP_390571.1,gi|16079747,GeneID:937607	2751435	2751435	Lactoylglutathione lyase and related lyases			rxn01834
peg.2704	adhA,Bsu2697,NP_390579.1,gi|16079755,GeneID:938739	2755579	2755579	Alcohol dehydrogenase (EC 1.1.1.1)	Fermentations:_Lactate|Fermentations:_Mixed_acid|Glycerolipid_and_Glycerophospholipid_Metabolism_in_Bacteria	Carbohydrates|Fatty Acids and Lipids	rxn00543|rxn00763
peg.2707	levG,Bsu2700,NP_390582.1,gi|16079758,GeneID:937595	2759501	2759501	PTS system, fructose-specific IID component (EC 2.7.1.69)			rxn05560
peg.2708	levF,Bsu2701,NP_390583.1,gi|16079759,GeneID:937602	2760349	2760349	PTS system, fructose-specific IIC component (EC 2.7.1.69)	Fructose_utilization	Carbohydrates	rxn05560
peg.2709	levE,Bsu2702,NP_390584.1,gi|16079760,GeneID:937078	2761175	2761175	PTS system, fructose-specific IIB component (EC 2.7.1.69)	Fructose_utilization	Carbohydrates	rxn05560
peg.2710	levD,Bsu2703,NP_390585.1,gi|16079761,GeneID:936536	2761663	2761663	PTS system, fructose-specific IIA component (EC 2.7.1.69)	Fructose_utilization	Carbohydrates	rxn05560
peg.2712	aapA,Bsu2705,NP_390587.1,gi|16079763,GeneID:937231	2765826	2765826	D-serine/D-alanine/glycine transporter	Glycine_and_Serine_Utilization|Pyruvate_Alanine_Serine_Interconversions	Amino Acids and Derivatives|Carbohydrates	rxn05649|rxn05582|rxn05494
peg.2723	yrhG,Bsu2716,NP_390598.1,gi|16079774,GeneID:937992	2778732	2778732	Formate efflux transporter (TC 2.A.44 family)	Fermentations:_Mixed_acid	Carbohydrates	rxn05559
peg.2728	yrhB,Bsu2721,NP_390603.1,gi|16079779,GeneID:936947	2784271	2784271	Cystathionine gamma-lyase (EC 4.4.1.1)	Cysteine_Biosynthesis|Glycine_and_Serine_Utilization|Methionine_Biosynthesis|Methionine_Degradation	Amino Acids and Derivatives	rxn00742
peg.2729	yrhA,Bsu2722,NP_390604.1,gi|16079780,GeneID:937576	2785412	2785412	Cystathionine beta-synthase (EC 4.2.1.22)	Cysteine_Biosynthesis|Glycine_and_Serine_Utilization|Methionine_Biosynthesis|Methionine_Degradation	Amino Acids and Derivatives	rxn00953
peg.2730	yrrU,Bsu2723,NP_390605.1,gi|16079781,GeneID:938153	2786400	2786400	5'-methylthioadenosine nucleosidase (EC 3.2.2.16)|S-adenosylhomocysteine nucleosidase (EC 3.2.2.9)	Menaquinone_Biosynthesis_via_Futalosine|Methionine_Salvage|Polyamine_Metabolism|Methionine_Biosynthesis|Methionine_Degradation	Cofactors, Vitamins, Prosthetic Groups, Pigments|Amino Acids and Derivatives	rxn00143|rxn01021
peg.2736	udk,Bsu2729,NP_390611.1,gi|16079787,GeneID:937560	2791488	2791488	Uridine kinase (EC 2.7.1.48) [C1]	pyrimidine_conversions	Nucleosides and Nucleotides	rxn01674|rxn00369|rxn01370|rxn01706|rxn00715|rxn00712|rxn01128|rxn01679|rxn01129|rxn01516|rxn00709|rxn00368|rxn00365|rxn01705|rxn01515|rxn00713|rxn00707|rxn01510
peg.2743	alaS,Bsu2736,NP_390618.1,gi|16079794,GeneID:939643	2797444	2797444	Alanyl-tRNA synthetase (EC 6.1.1.7)	tRNA_aminoacylation	Protein Metabolism	rxn05296
peg.2745	glnQ,Bsu2738,NP_390620.1,gi|16079796,GeneID:937558	2801628	2801628	Glutamine transport ATP-binding protein glnQ (TC 3.A.1.3.2)	ABC_transporter_glutamine_(TC_3.A.1.3.2)	Membrane Transport	rxn05155
peg.2746	glnH,Bsu2739,NP_390621.1,gi|16079797,GeneID:938139	2802378	2802378	Glutamine ABC transporter, periplasmic glutamine-binding protein (TC 3.A.1.3.2)	ABC_transporter_glutamine_(TC_3.A.1.3.2)	Membrane Transport	rxn05155
peg.2747	glnM,Bsu2740,NP_390622.1,gi|16079798,GeneID:935975	2803260	2803260	Glutamine transport system permease protein glnP (TC 3.A.1.3.2)	ABC_transporter_glutamine_(TC_3.A.1.3.2)	Membrane Transport	rxn05155
peg.2748	glnP,Bsu2741,NP_390623.1,gi|16079799,GeneID:937556	2803927	2803927	Glutamine transport system permease protein glnP (TC 3.A.1.3.2)	ABC_transporter_glutamine_(TC_3.A.1.3.2)	Membrane Transport	rxn05155
peg.2752	yrrA,Bsu2745,NP_390627.1,gi|16079803,GeneID:938049	2808683	2808683	tRNA (5-methylaminomethyl-2-thiouridylate)-methyltransferase (EC 2.1.1.61)	mnm5U34_biosynthesis_bacteria|tRNA_modification_Bacteria|tRNA_modification_yeast_mitochondrial	RNA Metabolism	rxn05295
peg.2758	aspS,Bsu2751,NP_390633.1,gi|16079809,GeneID:937549	2814008	2814008	Aspartyl-tRNA synthetase (EC 6.1.1.12)	Asp-tRNA(Asn)_transamidation|tRNA_aminoacylation	Protein Metabolism	rxn05296
peg.2759	hisS,Bsu2752,NP_390634.1,gi|16079810,GeneID:938617	2815800	2815800	Histidyl-tRNA synthetase (EC 6.1.1.21)	Histidine_Biosynthesis|tRNA_aminoacylation	Amino Acids and Derivatives|Protein Metabolism	rxn05296
peg.2761	yrvJ,Bsu2754,NP_390636.1,gi|16079812,GeneID:937544	2817759	2817759	N-acetylmuramoyl-L-alanine amidase	Bacterial_Endolysins:_autolysins,_phage,_and_phage-like_lysins	Virulence	rxn02875
peg.2763	relA,Bsu2756,NP_390638.1,gi|16079814,GeneID:936753	2819794	2819794	GTP pyrophosphokinase (EC 2.7.6.5), (p)ppGpp synthetase I			rxn00303
peg.2764	apt,Bsu2757,NP_390639.1,gi|16079815,GeneID:938063	2822166	2822166	Adenine phosphoribosyltransferase (EC 2.4.2.7)	Purine_conversions	Nucleosides and Nucleotides	rxn00139
peg.2779	csbX,Bsu2772,NP_390654.1,gi|16079828,GeneID:937527	2836730	2836730	alpha-ketoglutarate permease			rxn05493
peg.2784	yrbD,Bsu2777,NP_390659.1,gi|16079833,GeneID:937941	2840871	2840871	sodium/alanine symporter family protein			rxn05215
peg.2788	nadA,Bsu2781,NP_390663.1,gi|16079837,GeneID:937522	2845215	2845215	Quinolinate synthetase (EC 4.1.99.-)	Cobalt-zinc-cadmium_resistance|NAD_and_NADP_cofactor_biosynthesis_global|NAD_regulation|Quinolinic_acid_and_its_derivatives|YgfZ	Virulence|Cofactors, Vitamins, Prosthetic Groups, Pigments|Secondary Metabolism	rxn02988
peg.2789	nadC,Bsu2782,NP_390664.1,gi|16079838,GeneID:936245	2846308	2846308	Quinolinate phosphoribosyltransferase [decarboxylating] (EC 2.4.2.19)	NAD_and_NADP_cofactor_biosynthesis_global|NAD_regulation	Cofactors, Vitamins, Prosthetic Groups, Pigments	rxn02402
peg.2790	nadB,Bsu2783,NP_390665.1,gi|16079839,GeneID:938051	2847131	2847131	L-aspartate oxidase (EC 1.4.3.16)	NAD_and_NADP_cofactor_biosynthesis_global|NAD_regulation|YgfZ	Cofactors, Vitamins, Prosthetic Groups, Pigments	rxn00338
peg.2793	pheA,Bsu2786,NP_390668.1,gi|16079842,GeneID:937513	2850544	2850544	Prephenate dehydratase (EC 4.2.1.51)	Chorismate_Synthesis|Phenylalanine_and_Tyrosine_Branches_from_Chorismate|Phenylalanine_synthesis	Amino Acids and Derivatives	rxn01000
peg.2794	pheB,Bsu2787,NP_390669.1,gi|16079843,GeneID:938171	2851418	2851418	Chorismate mutase (EC 5.4.99.5)	Chorismate_Synthesis|Phenylalanine_synthesis	Amino Acids and Derivatives	rxn01256
peg.2797	rpmA,Bsu2790,NP_390672.1,gi|16079846,GeneID:937511	2854141	2854141	LSU ribosomal protein L27p	Iojap|Ribosome_LSU_bacterial	Protein Metabolism	rxn05296
peg.2799	rplU,Bsu2792,NP_390674.1,gi|16079848,GeneID:936368	2854779	2854779	LSU ribosomal protein L21p	Iojap|Ribosome_LSU_bacterial	Protein Metabolism	rxn05296
peg.2811	folC,Bsu2804,NP_390686.1,gi|16079860,GeneID:936327	2864573	2864573	Dihydrofolate synthase (EC 6.3.2.12)|Folylpolyglutamate synthase (EC 6.3.2.17)	Folate_Biosynthesis	Cofactors, Vitamins, Prosthetic Groups, Pigments	rxn00689|rxn01603|rxn01210
peg.2812	valS,Bsu2805,NP_390687.1,gi|16079861,GeneID:937491	2865925	2865925	Valyl-tRNA synthetase (EC 6.1.1.9)	tRNA_aminoacylation	Protein Metabolism	rxn05296
peg.2815	hemL,Bsu2808,NP_390690.1,gi|16079864,GeneID:937490	2871980	2871980	Glutamate-1-semialdehyde aminotransferase (EC 5.4.3.8)	Heme_and_Siroheme_Biosynthesis	Cofactors, Vitamins, Prosthetic Groups, Pigments	rxn01629
peg.2816	hemB,Bsu2809,NP_390691.1,gi|16079865,GeneID:936972	2873302	2873302	Porphobilinogen synthase (EC 4.2.1.24)	Heme_and_Siroheme_Biosynthesis	Cofactors, Vitamins, Prosthetic Groups, Pigments	rxn00029
peg.2817	hemD,Bsu2810,NP_390692.1,gi|16079866,GeneID:937287	2874273	2874273	Uroporphyrinogen-III synthase (EC 4.2.1.75)	Heme_and_Siroheme_Biosynthesis	Cofactors, Vitamins, Prosthetic Groups, Pigments	rxn02264
peg.2818	hemC,Bsu2811,NP_390693.1,gi|16079867,GeneID:937488	2875051	2875051	Porphobilinogen deaminase (EC 2.5.1.61)	Heme_and_Siroheme_Biosynthesis	Cofactors, Vitamins, Prosthetic Groups, Pigments	rxn00060
peg.2820	hemA,Bsu2813,NP_390695.1,gi|16079869,GeneID:937443	2876866	2876866	Glutamyl-tRNA reductase (EC 1.2.1.70)	Heme_and_Siroheme_Biosynthesis	Cofactors, Vitamins, Prosthetic Groups, Pigments	rxn06591
peg.2828	leuD,Bsu2821,NP_390703.1,gi|16079877,GeneID:937683	2888040	2888040	3-isopropylmalate dehydratase small subunit (EC 4.2.1.33)	Branched-Chain_Amino_Acid_Biosynthesis|Leucine_Biosynthesis	Amino Acids and Derivatives	rxn02789|rxn02811
peg.2829	leuC,Bsu2822,NP_390704.1,gi|16079878,GeneID:937478	2888652	2888652	3-isopropylmalate dehydratase large subunit (EC 4.2.1.33)	Branched-Chain_Amino_Acid_Biosynthesis|Leucine_Biosynthesis	Amino Acids and Derivatives	rxn02789|rxn02811
peg.2830	leuB,Bsu2823,NP_390705.1,gi|16079879,GeneID:936221	2890120	2890120	3-isopropylmalate dehydrogenase (EC 1.1.1.85)	Branched-Chain_Amino_Acid_Biosynthesis|Leucine_Biosynthesis	Amino Acids and Derivatives	rxn03062
peg.2831	leuA,Bsu2824,NP_390706.1,gi|16079880,GeneID:936316	2891238	2891238	2-isopropylmalate synthase (EC 2.3.3.13)	Branched-Chain_Amino_Acid_Biosynthesis|Leucine_Biosynthesis	Amino Acids and Derivatives	rxn00902
peg.2832	ilvC,Bsu2825,NP_390707.1,gi|16079881,GeneID:937475	2892781	2892781	Ketol-acid reductoisomerase (EC 1.1.1.86)	Branched-Chain_Amino_Acid_Biosynthesis|Coenzyme_A_Biosynthesis	Amino Acids and Derivatives|Cofactors, Vitamins, Prosthetic Groups, Pigments	rxn08764|rxn03436|rxn03068|rxn02186|rxn03435
peg.2833	ilvN,Bsu2826,NP_390708.1,gi|16079882,GeneID:937477	2893826	2893826	Acetolactate synthase small subunit (EC 2.2.1.6)	Acetoin,_butanediol_metabolism|Branched-Chain_Amino_Acid_Biosynthesis	Carbohydrates|Amino Acids and Derivatives	rxn00011|rxn02185|rxn03194
peg.2834	ilvB,Bsu2827,NP_390709.1,gi|16079883,GeneID:936792	2894347	2894347	Acetolactate synthase large subunit (EC 2.2.1.6)	Acetoin,_butanediol_metabolism|Branched-Chain_Amino_Acid_Biosynthesis	Carbohydrates|Amino Acids and Derivatives	rxn00011|rxn02185|rxn03194
peg.2839	ysnA,Bsu2832,NP_390714.1,gi|16079888,GeneID:937465	2899645	2899645	Nucleoside 5-triphosphatase RdgB (dHAPTP, dITP, XTP-specific) (EC 3.6.1.15)	Heme_and_Siroheme_Biosynthesis	Cofactors, Vitamins, Prosthetic Groups, Pigments	rxn09012|rxn00513|rxn09011
peg.2842	racE,Bsu2835,NP_390717.1,gi|16079891,GeneID:935934	2902318	2902318	Glutamate racemase (EC 5.1.1.3)	Glutamine,_Glutamate,_Aspartate_and_Asparagine_Biosynthesis|Poly-gamma-glutamate_biosynthesis	Amino Acids and Derivatives	rxn00193
peg.2846	sdhB,Bsu2839,NP_390721.1,gi|16079895,GeneID:937460	2904674	2904674	Succinate dehydrogenase iron-sulfur protein (EC 1.3.99.1)	Serine-glyoxylate_cycle|Succinate_dehydrogenase|TCA_Cycle|YgfZ	Carbohydrates|Respiration|Cofactors, Vitamins, Prosthetic Groups, Pigments	rxn00288
peg.2847	sdhA,Bsu2840,NP_390722.1,gi|16079896,GeneID:937600	2905438	2905438	Succinate dehydrogenase flavoprotein subunit (EC 1.3.99.1)	Serine-glyoxylate_cycle|Succinate_dehydrogenase|TCA_Cycle	Carbohydrates|Respiration	rxn00288
peg.2848	sdhC,Bsu2841,NP_390723.1,gi|16079897,GeneID:937458	2907232	2907232	Succinate dehydrogenase cytochrome b558 subunit	Succinate_dehydrogenase	Respiration	rxn00288
peg.2850	lysC,Bsu2843,NP_390725.1,gi|16079899,GeneID:937451	2908623	2908623	Aspartokinase (EC 2.7.2.4)	Lysine_Biosynthesis_DAP_Pathway|Threonine_and_Homoserine_Biosynthesis	Amino Acids and Derivatives	rxn00337
peg.2854	xsa,Bsu2847,NP_390729.1,gi|16079903,GeneID:937449	2912763	2912763	Alpha-N-arabinofuranosidase 2 (EC 3.2.1.55)	L-Arabinose_utilization	Carbohydrates	rxn09988
peg.2857	ysiB,Bsu2850,NP_390732.1,gi|16079906,GeneID:937448	2916268	2916268	Enoyl-CoA hydratase (EC 4.2.1.17)	Acetyl-CoA_fermentation_to_Butyrate|Butanol_Biosynthesis|Isoleucine_degradation|Valine_degradation|n-Phenylalkanoic_acid_degradation	Carbohydrates|Amino Acids and Derivatives|Metabolism of Aromatic Compounds	rxn02949|rxn02167|rxn03241|rxn03250|rxn03245|rxn02934|rxn03240|rxn02911|rxn03247
peg.2859	lcfA,Bsu2852,NP_390734.1,gi|16079908,GeneID:936505	2917748	2917748	Long-chain-fatty-acid--CoA ligase (EC 6.2.1.3)	Biotin_biosynthesis|Unsaturated_Fatty_Acid_Metabolism|n-Phenylalkanoic_acid_degradation	Cofactors, Vitamins, Prosthetic Groups, Pigments|Fatty Acids and Lipids|Metabolism of Aromatic Compounds	rxn05252|rxn09449|rxn05247|rxn05248|rxn05249|rxn05251|rxn05736|rxn00947|rxn09448|rxn05250|rxn09450
peg.2866	pheT,Bsu2859,NP_390741.1,gi|16079915,GeneID:937445	2926110	2926110	Phenylalanyl-tRNA synthetase beta chain (EC 6.1.1.20)	tRNA_aminoacylation	Protein Metabolism	rxn05296
peg.2867	pheS,Bsu2860,NP_390742.1,gi|16079916,GeneID:937987	2928540	2928540	Phenylalanyl-tRNA synthetase alpha chain (EC 6.1.1.20)	tRNA_aminoacylation	Protein Metabolism	rxn05296
peg.2871	ysfC,Bsu2864,NP_390746.1,gi|16079920,GeneID:937770	2932287	2932287	Glycolate dehydrogenase (EC 1.1.99.14), subunit GlcD	Glycolate,_glyoxylate_interconversions|Photorespiration_(oxidative_C2_cycle)	Carbohydrates	rxn00333
peg.2872	ysfD,Bsu2865,NP_390747.1,gi|16079921,GeneID:937435	2933696	2933696	Similar to glycolate dehydrogenase iron-sulfur subunit GlcF	Glycolate,_glyoxylate_interconversions	Carbohydrates	rxn00333
peg.2875	abfA,Bsu2868,NP_390750.1,gi|16079924,GeneID:937509	2937432	2937432	Alpha-N-arabinofuranosidase (EC 3.2.1.55)	L-Arabinose_utilization	Carbohydrates	rxn09988
peg.2876	araQ,Bsu2869,NP_390751.1,gi|16079925,GeneID:937434	2938953	2938953	alpha-arabinosides ABC transport system, permease protein araQ	L-Arabinose_utilization	Carbohydrates	rxn05173
peg.2877	araP,Bsu2870,NP_390752.1,gi|16079926,GeneID:937432	2939799	2939799	alpha-arabinosides ABC transport system, permease protein araP	L-Arabinose_utilization	Carbohydrates	rxn05173
peg.2878	araN,Bsu2871,NP_390753.1,gi|16079927,GeneID:937433	2940776	2940776	alpha-arabinosides ABC transport system, substrate-binding protein araN	L-Arabinose_utilization	Carbohydrates	rxn05173
peg.2881	araD,Bsu2874,NP_390756.1,gi|16079930,GeneID:937894	2944085	2944085	L-ribulose-5-phosphate 4-epimerase (EC 5.1.3.4)	L-Arabinose_utilization|L-ascorbate_utilization_(and_related_gene_clusters)	Carbohydrates	rxn04082
peg.2882	araB,Bsu2875,NP_390757.1,gi|16079931,GeneID:936019	2944791	2944791	Ribulokinase (EC 2.7.1.16)	L-Arabinose_utilization	Carbohydrates	rxn01763|rxn01114
peg.2883	araA,Bsu2876,NP_390758.1,gi|16079932,GeneID:936764	2946487	2946487	L-arabinose isomerase (EC 5.3.1.4)	L-Arabinose_utilization	Carbohydrates	rxn01292
peg.2888	rplT,Bsu2881,NP_390763.1,gi|16079937,GeneID:936645	2951332	2951332	LSU ribosomal protein L20p	Ribosome_LSU_bacterial	Protein Metabolism	rxn05296
peg.2889	rpmI,Bsu2882,NP_390764.1,gi|16079938,GeneID:937421	2951723	2951723	LSU ribosomal protein L35p	Ribosome_LSU_bacterial	Protein Metabolism	rxn05296
peg.2897	ysaA,Bsu2890,NP_390772.1,gi|16079946,GeneID:936546	2957509	2957509	2-haloalkanoic acid dehalogenase (EC 3.8.1.2)			rxn03599
peg.2898	thrS,Bsu2891,NP_390773.1,gi|16079947,GeneID:937410	2958332	2958332	Threonyl-tRNA synthetase (EC 6.1.1.3)	tRNA_aminoacylation	Protein Metabolism	rxn05296
peg.2901	dnaI,Bsu2894,NP_390776.1,gi|16079950,GeneID:936873	2962259	2962259	Helicase loader DnaI	DNA-replication	DNA Metabolism	rxn05294
peg.2902	dnaB,Bsu2895,NP_390777.1,gi|16079951,GeneID:937396	2963222	2963222	Helicase loader DnaB			rxn05294
peg.2904	ytcF,Bsu2897,NP_390779.1,gi|16079953,GeneID:936773	2965487	2965487	S-adenosylmethionine decarboxylase proenzyme (EC 4.1.1.50), prokaryotic class 1B	Polyamine_Metabolism	Amino Acids and Derivatives	rxn00127
peg.2905	gapB,Bsu2898,NP_390780.1,gi|16079954,GeneID:937393	2966106	2966106	NADPH-dependent glyceraldehyde-3-phosphate dehydrogenase (EC 1.2.1.13)	Calvin-Benson_cycle|Glycolysis_and_Gluconeogenesis|Redox-dependent_regulation_of_nucleus_processes	Carbohydrates|Stress Response	rxn00782
peg.2909	ytaG,Bsu2902,NP_390784.1,gi|16079958,GeneID:937388	2969996	2969996	Dephospho-CoA kinase (EC 2.7.1.24)	Coenzyme_A_Biosynthesis	Cofactors, Vitamins, Prosthetic Groups, Pigments	rxn00100
peg.2915	citH,Bsu2908,NP_390790.1,gi|16079964,GeneID:937385	2977807	2977807	Malate dehydrogenase (EC 1.1.1.37)	Glyoxylate_bypass|Serine-glyoxylate_cycle|TCA_Cycle	Carbohydrates	rxn00248
peg.2916	citC,Bsu2909,NP_390791.1,gi|16079965,GeneID:938183	2978789	2978789	Isocitrate dehydrogenase [NADP] (EC 1.1.1.42)	TCA_Cycle	Carbohydrates	rxn01387|rxn00199
peg.2917	citZ,Bsu2910,NP_390792.1,gi|16079966,GeneID:937381	2980224	2980224	Citrate synthase (si) (EC 2.3.3.1)	Glyoxylate_Synthesis|Glyoxylate_bypass|Serine-glyoxylate_cycle|TCA_Cycle	Carbohydrates	rxn00256
peg.2921	pykA,Bsu2914,NP_390796.1,gi|16079970,GeneID:936596	2983861	2983861	Pyruvate kinase (EC 2.7.1.40)	Entner-Doudoroff_Pathway|Fermentations:_Mixed_acid|Glycerate_metabolism|Glycolysis_and_Gluconeogenesis|Glycolysis_and_Gluconeogenesis,_including_Archaeal_enzymes|Pyruvate_metabolism_I:_anaplerotic_reactions,_PEP	Carbohydrates	rxn00148
peg.2922	pfk,Bsu2915,NP_390797.1,gi|16079971,GeneID:937376	2985661	2985661	6-phosphofructokinase (EC 2.7.1.11)	D-Tagatose_and_Galactitol_Utilization|Glycolysis_and_Gluconeogenesis|Glycolysis_and_Gluconeogenesis,_including_Archaeal_enzymes|Hexitol_degradation|N-Acetyl-Galactosamine_and_Galactosamine_Utilization	Carbohydrates	rxn01343|rxn02314|rxn00545
peg.2923	accA,Bsu2916,NP_390798.1,gi|16079972,GeneID:936367	2986804	2986804	Acetyl-coenzyme A carboxyl transferase alpha chain (EC 6.4.1.2)	Fatty_Acid_Biosynthesis_FASII|Na+_translocating_decarboxylases_and_related_biotin-dependent_enzymes	Fatty Acids and Lipids|Respiration	rxn06673
peg.2924	yttI,Bsu2917,NP_390799.1,gi|16079973,GeneID:936186	2987766	2987766	Acetyl-coenzyme A carboxyl transferase beta chain (EC 6.4.1.2)	Fatty_Acid_Biosynthesis_FASII|Na+_translocating_decarboxylases_and_related_biotin-dependent_enzymes	Fatty Acids and Lipids|Respiration	rxn06673
peg.2925	ytsJ,Bsu2918,NP_390800.1,gi|16079974,GeneID:937378	2988973	2988973	NADP-dependent malic enzyme (EC 1.1.1.40)	Pyruvate_metabolism_I:_anaplerotic_reactions,_PEP	Carbohydrates	rxn00161
peg.2926	dnaE,Bsu2919,NP_390801.1,gi|16079975,GeneID:936593	2990342	2990342	DNA polymerase III alpha subunit (EC 2.7.7.7)	DNA-replication	DNA Metabolism	rxn05294
peg.2932	hipO,Bsu2925,NP_390807.1,gi|16079981,GeneID:936157	2998790	2998790	N-acetyl-L,L-diaminopimelate deacetylase homolog (EC 3.5.1.18)			rxn01973
peg.2933	ribR,Bsu2926,NP_390808.1,gi|16079982,GeneID:937367	3000058	3000058	Riboflavin kinase (EC 2.7.1.26)	Riboflavin,_FMN_and_FAD_metabolism	Cofactors, Vitamins, Prosthetic Groups, Pigments	rxn00392
peg.2937	hisP,Bsu2930,NP_390812.1,gi|16079986,GeneID:937364	3003419	3003419	Histidine ABC transporter, ATP-binding protein HisP (TC 3.A.1.3.1)	Arginine_and_Ornithine_Degradation	Amino Acids and Derivatives	rxn05164
peg.2938	ytmM,Bsu2931,NP_390813.1,gi|16079987,GeneID:935938	3004195	3004195	Probable amino-acid ABC transporter permease protein ytmM			rxn05164
peg.2939	ytmL,Bsu2932,NP_390814.1,gi|16079988,GeneID:936115	3004932	3004932	Probable amino-acid ABC transporter permease protein ytmM			rxn05164
peg.2941	ytmJ,Bsu2934,NP_390816.1,gi|16079990,GeneID:937354	3006499	3006499	putative periplasmic binding transport protein			rxn05164
peg.2947	argH,Bsu2940,NP_390822.1,gi|16079996,GeneID:937966	3010823	3010823	Argininosuccinate lyase (EC 4.3.2.1)	Arginine_Biosynthesis|Arginine_Biosynthesis_extended	Amino Acids and Derivatives	rxn00802
peg.2948	argG,Bsu2941,NP_390823.1,gi|16079997,GeneID:937348	3012205	3012205	Argininosuccinate synthase (EC 6.3.4.5)	Arginine_Biosynthesis|Arginine_Biosynthesis_extended	Amino Acids and Derivatives	rxn01434
peg.2950	ackA,Bsu2943,NP_390825.1,gi|16079999,GeneID:937347	3014183	3014183	Acetate kinase (EC 2.7.2.1)	Acetyl-CoA_pathway_of_CO2_fixation|Ethanolamine_utilization|Fermentations:_Lactate|Fermentations:_Mixed_acid|Pyruvate_metabolism_II:_acetyl-CoA,_acetogenesis_from_pyruvate|Threonine_anaerobic_catabolism_gene_cluster	Carbohydrates|Amino Acids and Derivatives	rxn00225|rxn00985
peg.2959	ytcI,Bsu2952,NP_390834.1,gi|16080008,GeneID:937336	3022749	3022749	Acetyl-coenzyme A synthetase (EC 6.2.1.1)	Ketoisovalerate_oxidoreductase|Methylcitrate_cycle|Protein_Acetylation_and_Deacetylation_in_Bacteria|Pyruvate_metabolism_II:_acetyl-CoA,_acetogenesis_from_pyruvate	Amino Acids and Derivatives|Carbohydrates|Protein Metabolism	rxn00175
peg.2963	braB,Bsu2956,NP_390838.1,gi|16080012,GeneID:937334	3027373	3027373	Branched-chain amino acid transport system carrier protein			rxn05244|rxn05669|rxn05243
peg.2965	ytvP,Bsu2958,NP_390840.1,gi|16080014,GeneID:937924	3030690	3030690	Histidinol-phosphatase (EC 3.1.3.15)	Histidine_Biosynthesis	Amino Acids and Derivatives	rxn02160
peg.2969	rpsD,Bsu2962,NP_390844.1,gi|16080018,GeneID:937319	3034805	3034805	SSU ribosomal protein S4p (S9e)	Ribosome_SSU_bacterial	Protein Metabolism	rxn05296
peg.2970	tyrS,Bsu2963,NP_390845.1,gi|16080019,GeneID:938185	3035678	3035678	Tyrosyl-tRNA synthetase (EC 6.1.1.1)	tRNA_aminoacylation	Protein Metabolism	rxn05296
peg.2971	acsA,Bsu2964,NP_390846.1,gi|16080020,GeneID:937324	3037288	3037288	Acetyl-coenzyme A synthetase (EC 6.2.1.1)	Ketoisovalerate_oxidoreductase|Methylcitrate_cycle|Protein_Acetylation_and_Deacetylation_in_Bacteria|Pyruvate_metabolism_II:_acetyl-CoA,_acetogenesis_from_pyruvate	Amino Acids and Derivatives|Carbohydrates|Protein Metabolism	rxn00175
peg.2978	aroA,Bsu2971,NP_390853.1,gi|16080027,GeneID:937853	3044519	3044519	2-keto-3-deoxy-D-arabino-heptulosonate-7-phosphate synthase I beta (EC 2.5.1.54)|Chorismate mutase I (EC 5.4.99.5)	Chorismate_Synthesis|Common_Pathway_For_Synthesis_of_Aromatic_Compounds_(DAHP_synthase_to_chorismate)|Phenylalanine_and_Tyrosine_Branches_from_Chorismate	Amino Acids and Derivatives	rxn01332|rxn01256
peg.2982	murC,Bsu2975,NP_390857.1,gi|16080031,GeneID:937311	3047260	3047260	UDP-N-acetylmuramate--alanine ligase (EC 6.3.2.8)			rxn02286
peg.2991	malS,Bsu2984,NP_390866.1,gi|16080040,GeneID:938071	3055931	3055931	NAD-dependent malic enzyme (EC 1.1.1.38)	Pyruvate_metabolism_I:_anaplerotic_reactions,_PEP	Carbohydrates	rxn00159
peg.3000	ytkP,Bsu2993,NP_390875.1,gi|16080049,GeneID:936733	3065533	3065533	Cysteine synthase (EC 2.5.1.47)	Cysteine_Biosynthesis|Methionine_Biosynthesis	Amino Acids and Derivatives	rxn00649|rxn05733
peg.3002	ytiP,Bsu2995,NP_390877.1,gi|16080051,GeneID:938070	3067990	3067990	Xanthine/uracil/thiamine/ascorbate permease family protein			rxn05201|rxn05202|rxn09657|rxn05197
peg.3010	opuD,Bsu3002,NP_390885.1,gi|16080059,GeneID:937986	3075898	3075898	Glycine betaine transporter OpuD	Choline_and_Betaine_Uptake_and_Betaine_Biosynthesis	Amino Acids and Derivatives	rxn05505|rxn05579
peg.3023	bioB,Bsu3015,NP_390898.1,gi|16080072,GeneID:938180	3089563	3089563	Biotin synthase (EC 2.8.1.6)	Biotin_biosynthesis|YgfZ	Cofactors, Vitamins, Prosthetic Groups, Pigments	rxn08180
peg.3024	bioD,Bsu3016,NP_390899.1,gi|16080073,GeneID:937264	3090573	3090573	Dethiobiotin synthetase (EC 6.3.3.3)	Biotin_biosynthesis	Cofactors, Vitamins, Prosthetic Groups, Pigments	rxn02277
peg.3025	bioF,Bsu3017,NP_390900.1,gi|16080074,GeneID:937268	3091265	3091265	8-amino-7-oxononanoate synthase (EC 2.3.1.47)	Biotin_biosynthesis|Sphingolipid_biosynthesis	Cofactors, Vitamins, Prosthetic Groups, Pigments|Fatty Acids and Lipids	rxn02297
peg.3026	bioA,Bsu3018,NP_390901.1,gi|16080075,GeneID:936286	3092424	3092424	Adenosylmethionine-8-amino-7-oxononanoate aminotransferase (EC 2.6.1.62)	Biotin_biosynthesis	Cofactors, Vitamins, Prosthetic Groups, Pigments	rxn02312
peg.3027	bioW,Bsu3019,NP_390902.1,gi|16080076,GeneID:938017	3093760	3093760	Pimeloyl-CoA synthase (EC 6.2.1.14)	Biotin_biosynthesis	Cofactors, Vitamins, Prosthetic Groups, Pigments	rxn02296
peg.3030	msmE,Bsu3022,NP_390905.1,gi|16080079,GeneID:936693	3096931	3096931	Multiple sugar ABC transporter, substrate-binding protein	Fructooligosaccharides(FOS)_and_Raffinose_Utilization	Carbohydrates	rxn05147|rxn05173|rxn05194|rxn05162|rxn05167|rxn05160
peg.3031	amyD,Bsu3023,NP_390906.1,gi|16080080,GeneID:937258	3098204	3098204	Multiple sugar ABC transporter, membrane-spanning permease protein MsmF	Fructooligosaccharides(FOS)_and_Raffinose_Utilization	Carbohydrates	rxn05147|rxn05173|rxn05194|rxn05162|rxn05167|rxn05160
peg.3032	amyC,Bsu3024,NP_390907.1,gi|16080081,GeneID:935927	3099112	3099112	Multiple sugar ABC transporter, membrane-spanning permease protein MsmG	Fructooligosaccharides(FOS)_and_Raffinose_Utilization	Carbohydrates	rxn05147|rxn05173|rxn05194|rxn05162|rxn05167|rxn05160
peg.3033	melA,Bsu3025,NP_390908.1,gi|16080082,GeneID:937255	3099962	3099962	Alpha-galactosidase (EC 3.2.1.22)	Fructooligosaccharides(FOS)_and_Raffinose_Utilization|Melibiose_Utilization	Carbohydrates	rxn00818|rxn03838|rxn00817|rxn02596
peg.3035	leuS,Bsu3027,NP_390910.1,gi|16080084,GeneID:938102	3101710	3101710	Leucyl-tRNA synthetase (EC 6.1.1.4)	tRNA_aminoacylation	Protein Metabolism	rxn05296
peg.3044	ytrF,Bsu3036,NP_390919.1,gi|16080093,GeneID:937247	3113060	3113060	ABC transporter, permease protein			rxn05219|rxn05183
peg.3045	ytrE,Bsu3037,NP_390920.1,gi|16080094,GeneID:937245	3114360	3114360	Methionine ABC transporter ATP-binding protein	Methionine_Biosynthesis|Methionine_Degradation	Amino Acids and Derivatives	rxn05219|rxn05183
peg.3048	ytrB,Bsu3040,NP_390923.1,gi|16080097,GeneID:936641	3117057	3117057	ABC transporter, ATP-binding protein			rxn05219|rxn05183
peg.3057	asnB,Bsu3049,NP_390932.1,gi|16080106,GeneID:937236	3124858	3124858	Asparagine synthetase [glutamine-hydrolyzing] (EC 6.3.5.4)	Glutamine,_Glutamate,_Aspartate_and_Asparagine_Biosynthesis	Amino Acids and Derivatives	rxn00416
peg.3058	metK,Bsu3050,NP_390933.1,gi|16080107,GeneID:937090	3126906	3126906	S-adenosylmethionine synthetase (EC 2.5.1.6)	Methionine_Biosynthesis|Methionine_Degradation|Quorum_Sensing:_Autoinducer-2_Synthesis	Amino Acids and Derivatives|Regulation and Cell signaling	rxn00126
peg.3059	pckA,Bsu3051,NP_390934.1,gi|16080108,GeneID:937235	3128611	3128611	Phosphoenolpyruvate carboxykinase [ATP] (EC 4.1.1.49)	Pyruvate_metabolism_I:_anaplerotic_reactions,_PEP|Serine-glyoxylate_cycle	Carbohydrates	rxn00247
peg.3070	ytjB,Bsu3062,NP_390945.1,gi|16080119,GeneID:937106	3136575	3136575	Autoinducer-2 production protein LuxS|S-ribosylhomocysteine lyase (EC 4.4.1.21)	Autoinducer_2_(AI-2)_transport_and_processing_(lsrACDBFGE_operon)|Methionine_Biosynthesis	Carbohydrates|Amino Acids and Derivatives	rxn05958
peg.3072	ytiB,Bsu3064,NP_390947.1,gi|16080121,GeneID:938087	3137401	3137401	Carbonic anhydrase (EC 4.2.1.1)	CO2_uptake,_carboxysome|Carboxysome	Carbohydrates	rxn00102
peg.3074	ythA,Bsu3066,NP_390949.1,gi|16080123,GeneID:937142	3138526	3138526	Cytochrome d ubiquinol oxidase subunit I (EC 1.10.3.-)	Cytochrome_c_oxidases_d@O_copy|Terminal_cytochrome_d_ubiquinol_oxidases|Terminal_cytochrome_oxidases	Respiration	rxn10045
peg.3075	ythB,Bsu3067,NP_390950.1,gi|16080124,GeneID:937206	3139886	3139886				rxn10045
peg.3077	ytgD,Bsu3069,NP_390952.1,gi|16080126,GeneID:937149	3141157	3141157	Manganese ABC transporter, inner membrane permease protein SitD			rxn05149
peg.3078	ytgC,Bsu3070,NP_390953.1,gi|16080127,GeneID:937203	3142034	3142034	Manganese ABC transporter, inner membrane permease protein SitC			rxn05149
peg.3079	ytgB,Bsu3071,NP_390954.1,gi|16080128,GeneID:937196	3143347	3143347	Manganese ABC transporter, ATP-binding protein SitB			rxn05149
peg.3080	ytgA,Bsu3072,NP_390955.1,gi|16080129,GeneID:937219	3144118	3144118	Manganese ABC transporter, periplasmic-binding protein SitA			rxn05149
peg.3081	ytfD,Bsu3073,NP_390956.1,gi|16080130,GeneID:937201	3145318	3145318	O-succinylbenzoate-CoA synthase (EC 4.2.1.-)	Menaquinone_and_Phylloquinone_Biosynthesis	Cofactors, Vitamins, Prosthetic Groups, Pigments	rxn02832
peg.3082	menE,Bsu3074,NP_390957.1,gi|16080131,GeneID:937132	3146430	3146430	O-succinylbenzoic acid--CoA ligase (EC 6.2.1.26)	Menaquinone_and_Phylloquinone_Biosynthesis	Cofactors, Vitamins, Prosthetic Groups, Pigments	rxn02831
peg.3083	menB,Bsu3075,NP_390958.1,gi|16080132,GeneID:937195	3147981	3147981	Naphthoate synthase (EC 4.1.3.36)	Menaquinone_and_Phylloquinone_Biosynthesis	Cofactors, Vitamins, Prosthetic Groups, Pigments	rxn05024
peg.3084	ytxM,Bsu3076,NP_390959.1,gi|16080133,GeneID:937115	3148831	3148831	2-succinyl-6-hydroxy-2,4-cyclohexadiene-1-carboxylate synthase (EC 4.2.99.20)	Menaquinone_and_Phylloquinone_Biosynthesis	Cofactors, Vitamins, Prosthetic Groups, Pigments	rxn05023|rxn11703
peg.3085	menD,Bsu3077,NP_390960.1,gi|16080134,GeneID:937198	3149643	3149643	2-succinyl-5-enolpyruvyl-6-hydroxy-3-cyclohexene-1-carboxylic-acid synthase (EC 2.2.1.9)	Menaquinone_and_Phylloquinone_Biosynthesis	Cofactors, Vitamins, Prosthetic Groups, Pigments	rxn00203|rxn04675
peg.3086	menF,Bsu3078,NP_390961.1,gi|16080135,GeneID:937190	3151382	3151382	Menaquinone-specific isochorismate synthase (EC 5.4.4.2)	Menaquinone_and_Phylloquinone_Biosynthesis|Siderophore_enterobactin_biosynthesis_and_ferric_enterbactin_transport	Cofactors, Vitamins, Prosthetic Groups, Pigments|Virulence	rxn01258
peg.3088	ytdA,Bsu3080,NP_390963.1,gi|16080137,GeneID:937119	3153813	3153813	UTP--glucose-1-phosphate uridylyltransferase (EC 2.7.7.9)	Streptococcal_Hyaluronic_Acid_Capsule|Sucrose_Metabolism	Cell Wall and Capsule|Carbohydrates	rxn00213
peg.3089	ytcA,Bsu3081,NP_390964.1,gi|16080138,GeneID:936155	3154803	3154803	UDP-glucose dehydrogenase (EC 1.1.1.22)	Lipid_A-Ara4N_pathway_(_Polymyxin_resistance_)|Streptococcal_Hyaluronic_Acid_Capsule|Sucrose_Metabolism|Teichuronic_acid_biosynthesis	Cell Wall and Capsule|Carbohydrates	rxn00211
peg.3090	ytcB,Bsu3082,NP_390965.1,gi|16080139,GeneID:938900	3156086	3156086	UDP-glucuronate 5'-epimerase (EC 5.1.3.12)			rxn00295|rxn01010
peg.3097	glgP,Bsu3089,NP_390972.1,gi|16080146,GeneID:936630	3162813	3162813	Glycogen phosphorylase (EC 2.4.1.1)	Glycogen_metabolism|Maltose_and_Maltodextrin_Utilization	Carbohydrates	rxn05740
peg.3098	glgA,Bsu3090,NP_390973.1,gi|16080147,GeneID:936781	3165196	3165196	Glycogen synthase, ADP-glucose transglucosylase (EC 2.4.1.21)	Glycogen_metabolism	Carbohydrates	rxn08615
peg.3099	glgD,Bsu3091,NP_390974.1,gi|16080148,GeneID:936778	3166647	3166647	Glycogen biosynthesis protein GlgD, glucose-1-phosphate adenylyltransferase family	Glycogen_metabolism	Carbohydrates	rxn00695
peg.3100	glgC,Bsu3092,NP_390975.1,gi|16080149,GeneID:937990	3167702	3167702	Glucose-1-phosphate adenylyltransferase (EC 2.7.7.27)	Glycogen_metabolism|Sucrose_Metabolism	Carbohydrates	rxn00695
peg.3101	glgB,Bsu3093,NP_390976.1,gi|16080150,GeneID:937993	3168841	3168841	1,4-alpha-glucan (glycogen) branching enzyme, GH-13-type (EC 2.4.1.18)	Glycogen_metabolism|Trehalose_Biosynthesis	Carbohydrates	rxn09399
peg.3108	gbsB,Bsu3100,NP_390983.1,gi|16080157,GeneID:938832	3182937	3182937	Alcohol dehydrogenase GbsB (type III ), essential for the utilization of choline (EC 1.1.1.1)	Choline_and_Betaine_Uptake_and_Betaine_Biosynthesis	Amino Acids and Derivatives	rxn10062
peg.3109	gbsA,Bsu3101,NP_390984.1,gi|16080158,GeneID:938829	3184162	3184162	Betaine aldehyde dehydrogenase (EC 1.2.1.8)	Choline_and_Betaine_Uptake_and_Betaine_Biosynthesis	Amino Acids and Derivatives	rxn01868|rxn01867
peg.3112	yuaA,Bsu3104,NP_390987.1,gi|16080161,GeneID:937145	3187484	3187484	Potassium uptake protein, integral membrane component, KtrA			rxn05595
peg.3113	yubG,Bsu3105,NP_390988.1,gi|16080162,GeneID:938835	3188159	3188159	Potassium uptake protein, integral membrane component, KtrB			rxn05595
peg.3115	yubE,Bsu3107,NP_390990.1,gi|16080164,GeneID:937146	3189904	3189904	N-acetylmuramoyl-L-alanine amidase, family 4			rxn02875
peg.3118	yubB,Bsu3110,NP_390993.1,gi|16080167,GeneID:937148	3193705	3193705	Undecaprenyl-diphosphatase (EC 3.6.1.27)	Teichoic_and_lipoteichoic_acids_biosynthesis	Cell Wall and Capsule	rxn03901
peg.3121	yulE,Bsu3113,NP_390996.1,gi|16080170,GeneID:938836	3197003	3197003	L-rhamnose isomerase (EC 5.3.1.14)	L-rhamnose_utilization	Carbohydrates	rxn01761
peg.3123	yulC,Bsu3115,NP_390998.1,gi|16080172,GeneID:938839	3198635	3198635	Rhamnulokinase (EC 2.7.1.5)	L-rhamnose_utilization	Carbohydrates	rxn01390|rxn02161
peg.3125	yuxG,Bsu3117,NP_391000.1,gi|16080174,GeneID:938841	3200930	3200930	Predicted lactaldehyde dehydrogenase (EC 1.2.1.22)|Predicted rhamnulose-1-phosphate aldolase (EC 4.1.2.19)	L-rhamnose_utilization	Carbohydrates	rxn01053|rxn01621
peg.3132	yugT,Bsu3124,NP_391007.1,gi|16080181,GeneID:938857	3213441	3213441	Alpha-glucosidase (EC 3.2.1.20)	Maltose_and_Maltodextrin_Utilization	Carbohydrates	rxn00575|rxn00022
peg.3138	pgi,Bsu3130,NP_391013.1,gi|16080187,GeneID:937165	3219799	3219799	Glucose-6-phosphate isomerase (EC 5.3.1.9)	Formaldehyde_assimilation:_Ribulose_monophosphate_pathway|Glycolysis_and_Gluconeogenesis|Glycolysis_and_Gluconeogenesis,_including_Archaeal_enzymes|Sucrose_Metabolism	Carbohydrates	rxn00558|rxn02380|rxn01977
peg.3139	yugK,Bsu3131,NP_391014.1,gi|16080188,GeneID:938844	3221266	3221266	NADH-dependent butanol dehydrogenase B (EC 1.1.1.-)	Butanol_Biosynthesis	Carbohydrates	rxn02527
peg.3140	yugJ,Bsu3132,NP_391015.1,gi|16080189,GeneID:937164	3222542	3222542	NADH-dependent butanol dehydrogenase A (EC 1.1.1.-)	Butanol_Biosynthesis	Carbohydrates	rxn02527
peg.3143	yugH,Bsu3135,NP_391018.1,gi|16080192,GeneID:938846	3224936	3224936	N-acetyl-L,L-diaminopimelate aminotransferase homolog (EC 2.6.1.-)			rxn03086
peg.3145	yugF,Bsu3137,NP_391020.1,gi|16080194,GeneID:937169	3226658	3226658	Alpha/beta hydrolase fold (EC 3.8.1.5)			rxn05023
peg.3157	yufN,Bsu3149,NP_391032.1,gi|16080206,GeneID:938870	3239036	3239036	Unspecified monosaccharide ABC transport system, substrate-binding component			rxn05147|rxn05173|rxn05194|rxn05162|rxn05167|rxn05160
peg.3158	yufO,Bsu3150,NP_391033.1,gi|16080207,GeneID:937172	3240164	3240164	Unspecified monosaccharide ABC transport system, ATP-binding protein			rxn05147|rxn05173|rxn05194|rxn05162|rxn05167|rxn05160
peg.3159	yufP,Bsu3151,NP_391034.1,gi|16080208,GeneID:937175	3241689	3241689	Unspecified monosaccharide ABC transport system, permease component Ia (FIG025991)|Unspecified monosaccharide ABC transport system, permease component Ib (FIG143636)			rxn05147|rxn05173|rxn05194|rxn05162|rxn05167|rxn05160
peg.3160	yufQ,Bsu3152,NP_391035.1,gi|16080209,GeneID:937176	3242736	3242736	Unspecified monosaccharide ABC transport system, permease component 2			rxn05147|rxn05173|rxn05194|rxn05162|rxn05167|rxn05160
peg.3161	yufR,Bsu3153,NP_391036.1,gi|16080210,GeneID:938855	3243849	3243849	Malate Na(+) symporter	Pyruvate_metabolism_I:_anaplerotic_reactions,_PEP	Carbohydrates	rxn05207
peg.3163	yufT,Bsu3155,NP_391038.1,gi|16080212,GeneID:938828	3245758	3245758	Na(+) H(+) antiporter subunit A (TC 2.A.63.1.2)	Sodium_Hydrogen_Antiporter	Membrane Transport	rxn05209
peg.3164	yufU,Bsu3156,NP_391039.1,gi|16080213,GeneID:937177	3248075	3248075	Na(+) H(+) antiporter subunit B (TC 2.A.63.1.2)	Sodium_Hydrogen_Antiporter	Membrane Transport	rxn05209
peg.3165	yufV,Bsu3157,NP_391040.1,gi|16080214,GeneID:937139	3248506	3248506	Na(+) H(+) antiporter subunit C (TC 2.A.63.1.2)	Sodium_Hydrogen_Antiporter	Membrane Transport	rxn05209
peg.3166	yufD,Bsu3158,NP_391041.1,gi|16080215,GeneID:938858	3248840	3248840	Na(+) H(+) antiporter subunit D (TC 2.A.63.1.2)	Sodium_Hydrogen_Antiporter	Membrane Transport	rxn05209
peg.3167	mnhE,Bsu3159,NP_391042.1,gi|16081160,GeneID:937936	3250326	3250326	Na(+) H(+) antiporter subunit E (TC 2.A.63.1.2)	Sodium_Hydrogen_Antiporter	Membrane Transport	rxn05209
peg.3168	yufC,Bsu3160,NP_391043.1,gi|16080216,GeneID:938862	3250800	3250800	Na(+) H(+) antiporter subunit F (TC 2.A.63.1.2)	Sodium_Hydrogen_Antiporter	Membrane Transport	rxn05209
peg.3169	yufB,Bsu3161,NP_391044.1,gi|16080217,GeneID:938864	3251068	3251068	Na(+) H(+) antiporter subunit G (TC 2.A.63.1.2)	Sodium_Hydrogen_Antiporter	Membrane Transport	rxn05209
peg.3178	yueK,Bsu3170,NP_391053.1,gi|16080226,GeneID:937186	3258479	3258479	Nicotinate phosphoribosyltransferase (EC 2.4.2.11)	NAD_and_NADP_cofactor_biosynthesis_global|NAD_regulation|Redox-dependent_regulation_of_nucleus_processes	Cofactors, Vitamins, Prosthetic Groups, Pigments|Stress Response	rxn01265
peg.3179	yueJ,Bsu3171,NP_391054.1,gi|16080227,GeneID:938863	3259967	3259967	Nicotinamidase (EC 3.5.1.19)	NAD_and_NADP_cofactor_biosynthesis_global|NAD_regulation|Redox-dependent_regulation_of_nucleus_processes	Cofactors, Vitamins, Prosthetic Groups, Pigments|Stress Response	rxn00938
peg.3196	ald,Bsu3188,NP_391071.1,gi|16080244,GeneID:936557	3277380	3277380	Alanine dehydrogenase (EC 1.4.1.1)	Pyruvate_Alanine_Serine_Interconversions	Carbohydrates	rxn00278
peg.3203	dhbB,Bsu3194,NP_391077.1,gi|16080250,GeneID:936582	3286732	3286732	Isochorismatase (EC 3.3.2.1) of siderophore biosynthesis	Chorismate:_Intermediate_for_synthesis_of_PAPA_antibiotics,_PABA,_anthranilate,_3-hydroxyanthranilate_and_more.|Iron_acquisition_in_Vibrio	Amino Acids and Derivatives|Virulence	rxn02177
peg.3204	dhbE,Bsu3195,NP_391078.1,gi|16080251,GeneID:936509	3287698	3287698	2,3-dihydroxybenzoate-AMP ligase (EC 2.7.7.58)	Iron_acquisition_in_Vibrio|Siderophore_enterobactin_biosynthesis_and_ferric_enterbactin_transport	Virulence	rxn01093
peg.3205	dhbC,Bsu3196,NP_391079.1,gi|16080252,GeneID:937162	3289346	3289346	Isochorismate synthase (EC 5.4.4.2) of siderophore biosynthesis	Chorismate:_Intermediate_for_synthesis_of_PAPA_antibiotics,_PABA,_anthranilate,_3-hydroxyanthranilate_and_more.|Iron_acquisition_in_Vibrio	Amino Acids and Derivatives|Virulence	rxn01258
peg.3206	dhbA,Bsu3197,NP_391080.1,gi|16080253,GeneID:936579	3290568	3290568	2,3-dihydro-2,3-dihydroxybenzoate dehydrogenase (EC 1.3.1.28)	Iron_acquisition_in_Vibrio|Siderophore_enterobactin_biosynthesis_and_ferric_enterbactin_transport	Virulence	rxn01094
peg.3209	yuiG,Bsu3200,NP_391083.1,gi|16080256,GeneID:936511	3293327	3293327	Substrate-specific component BioY of biotin ECF transporter	Biotin_biosynthesis	Cofactors, Vitamins, Prosthetic Groups, Pigments	rxn05223
peg.3216	yumB,Bsu3207,NP_391090.1,gi|16080263,GeneID:937062	3299091	3299091	NADH dehydrogenase (EC 1.6.99.3)	Carboxysome|Respiratory_dehydrogenases_1	Carbohydrates|Respiration	rxn05747
peg.3217	yumC,Bsu3208,NP_391091.1,gi|16080264,GeneID:936577	3300643	3300643	Thioredoxin reductase (EC 1.8.1.9)	Glycine_reductase,_sarcosine_reductase_and_betaine_reductase|Wyeosine-MimG_Biosynthesis|pyrimidine_conversions	Protein Metabolism|RNA Metabolism|Nucleosides and Nucleotides	rxn05289
peg.3219	yumD,Bsu3210,NP_391093.1,gi|16080266,GeneID:937189	3302099	3302099	GMP reductase (EC 1.7.1.7)	Purine_conversions	Nucleosides and Nucleotides	rxn00837
peg.3223	yutL,Bsu3214,NP_391097.1,gi|16080270,GeneID:937110	3305097	3305097	Diaminopimelate epimerase (EC 5.1.1.7)	Lysine_Biosynthesis_DAP_Pathway	Amino Acids and Derivatives	rxn01974
peg.3224	yutK,Bsu3215,NP_391098.1,gi|16080271,GeneID:936517	3306074	3306074	Nucleoside permease NupC	Deoxyribose_and_Deoxynucleoside_Catabolism	Carbohydrates	rxn05198|rxn05199|rxn05200|rxn05205
peg.3226	yutJ,Bsu3217,NP_391100.1,gi|16080273,GeneID:936600	3307924	3307924	NADH dehydrogenase (EC 1.6.99.3)	Carboxysome|Respiratory_dehydrogenases_1	Carbohydrates|Respiration	rxn05747
peg.3230	thrB,Bsu3221,NP_391104.1,gi|16080277,GeneID:936665	3311902	3311902	Homoserine kinase (EC 2.7.1.39)	Methionine_Biosynthesis|Threonine_and_Homoserine_Biosynthesis	Amino Acids and Derivatives	rxn01300
peg.3231	thrC,Bsu3222,NP_391105.1,gi|16080278,GeneID:936660	3312828	3312828	Threonine synthase (EC 4.2.3.1)	Threonine_and_Homoserine_Biosynthesis	Amino Acids and Derivatives	rxn01069
peg.3232	hom,Bsu3223,NP_391106.1,gi|16080279,GeneID:936654	3313886	3313886	Homoserine dehydrogenase (EC 1.1.1.3)	Methionine_Biosynthesis|Threonine_and_Homoserine_Biosynthesis	Amino Acids and Derivatives	rxn01302|rxn01301
peg.3243	yunD,Bsu3234,NP_391117.1,gi|16080290,GeneID:936666	3322728	3322728	5'-nucleotidase (EC 3.1.3.5)|UDP-sugar hydrolase (EC 3.6.1.45)	Purine_conversions|pyrimidine_conversions	Nucleosides and Nucleotides	rxn00212|rxn09348|rxn09355|rxn09340|rxn09341
peg.3247	yunH,Bsu3238,NP_391121.1,gi|16080294,GeneID:936662	3326305	3326305	Allantoinase (EC 3.5.2.5)			rxn01748
peg.3249	yunJ,Bsu3240,NP_391123.1,gi|16080296,GeneID:937096	3329560	3329560	Xanthine permease			rxn05201|rxn05202|rxn05636
peg.3250	yunK,Bsu3241,NP_391124.1,gi|16080297,GeneID:937191	3330915	3330915	Xanthine permease			rxn05201|rxn05202|rxn05636
peg.3251	yunL,Bsu3242,NP_391125.1,gi|16080298,GeneID:936669	3332220	3332220	Uricase (EC 1.7.3.3)			rxn01523
peg.3253	yurB,Bsu3244,NP_391127.1,gi|16080300,GeneID:936680	3334809	3334809	Xanthine dehydrogenase iron-sulfur subunit (EC 1.17.1.4)			rxn01297|rxn01522
peg.3254	yurC,Bsu3245,NP_391128.1,gi|16080301,GeneID:936686	3335321	3335321	Xanthine dehydrogenase, molybdenum binding subunit (EC 1.17.1.4)			rxn01297|rxn01522
peg.3255	yurD,Bsu3246,NP_391129.1,gi|16080302,GeneID:936685	3337559	3337559	Xanthine dehydrogenase, FAD binding subunit (EC 1.17.1.4)			rxn01297|rxn01522
peg.3258	yurG,Bsu3249,NP_391132.1,gi|16080305,GeneID:936676	3340225	3340225	L-alanine:glyoxylate aminotransferase (EC 2.6.1.44)|Serine--pyruvate aminotransferase (EC 2.6.1.51)	Photorespiration_(oxidative_C2_cycle)|Pyruvate_Alanine_Serine_Interconversions|Serine-glyoxylate_cycle	Carbohydrates	rxn00272|rxn00422
peg.3259	yurH,Bsu3250,NP_391133.1,gi|16080306,GeneID:936699	3341492	3341492	Allantoate amidohydrolase (EC 3.5.3.9)			rxn01747|rxn03842
peg.3261	yurJ,Bsu3252,NP_391135.1,gi|16080308,GeneID:937070	3344072	3344072	Multiple sugar ABC transporter, ATP-binding protein	Fructooligosaccharides(FOS)_and_Raffinose_Utilization|Maltose_and_Maltodextrin_Utilization	Carbohydrates	rxn05147|rxn05173|rxn05194|rxn05162|rxn05167|rxn05160
peg.3264	yurM,Bsu3255,NP_391138.1,gi|16080311,GeneID:936696	3346978	3346978	Multiple sugar ABC transporter, membrane-spanning permease protein MsmG	Fructooligosaccharides(FOS)_and_Raffinose_Utilization	Carbohydrates	rxn05147|rxn05173|rxn05194|rxn05162|rxn05167|rxn05160
peg.3265	yurN,Bsu3256,NP_391139.1,gi|16080312,GeneID:936689	3347884	3347884	Multiple sugar ABC transporter, membrane-spanning permease protein MsmF	Fructooligosaccharides(FOS)_and_Raffinose_Utilization	Carbohydrates	rxn05147|rxn05173|rxn05194|rxn05162|rxn05167|rxn05160
peg.3266	yurO,Bsu3257,NP_391140.1,gi|16080313,GeneID:937094	3348820	3348820	Multiple sugar ABC transporter, substrate-binding protein	Fructooligosaccharides(FOS)_and_Raffinose_Utilization	Carbohydrates	rxn05147|rxn05173|rxn05194|rxn05162|rxn05167|rxn05160
peg.3267	yurP,Bsu3258,NP_391141.1,gi|16080314,GeneID:936701	3350169	3350169	Fructoselysine 6-phosphate deglycase (EC 3.5.-.-)			rxn11511
peg.3271	yurT,Bsu3262,NP_391145.1,gi|16080318,GeneID:937193	3353610	3353610	Lactoylglutathione lyase and related lyases			rxn01834
peg.3278	yusA,Bsu3269,NP_391152.1,gi|16080325,GeneID:936716	3360826	3360826	Methionine ABC transporter substrate-binding protein	Methionine_Biosynthesis|Methionine_Degradation|Staphylococcal_pathogenicity_islands_SaPI	Amino Acids and Derivatives|Virulence	rxn05219|rxn05183
peg.3279	yusB,Bsu3270,NP_391153.1,gi|16080326,GeneID:936709	3361664	3361664	Methionine ABC transporter permease protein	Methionine_Biosynthesis|Methionine_Degradation	Amino Acids and Derivatives	rxn05219|rxn05183
peg.3280	yusC,Bsu3271,NP_391154.1,gi|16080327,GeneID:936700	3362325	3362325	Methionine ABC transporter ATP-binding protein	Methionine_Biosynthesis|Methionine_Degradation	Amino Acids and Derivatives	rxn05219|rxn05183
peg.3285	yusH,Bsu3276,NP_391159.1,gi|16080332,GeneID:936724	3365182	3365182	Glycine cleavage system H protein	Glycine_and_Serine_Utilization|Glycine_cleavage_system|Photorespiration_(oxidative_C2_cycle)	Amino Acids and Derivatives|Carbohydrates	rxn00908
peg.3286	yusI,Bsu3277,NP_391160.1,gi|16080333,GeneID:936722	3365632	3365632	Arsenate reductase (EC 1.20.4.1)	Anaerobic_respiratory_reductases|Arsenic_resistance	Respiration|Virulence	rxn08171
peg.3287	yusJ,Bsu3278,NP_391161.1,gi|16080334,GeneID:936717	3366099	3366099	Acyl-CoA dehydrogenase, short-chain specific (EC 1.3.99.2)	Acetyl-CoA_fermentation_to_Butyrate|Anaerobic_respiratory_reductases|Butanol_Biosynthesis|Isoleucine_degradation	Carbohydrates|Respiration|Amino Acids and Derivatives	rxn00868|rxn10011|rxn10013|rxn05732|rxn10014|rxn10012|rxn10010
peg.3288	yusK,Bsu3279,NP_391162.1,gi|16080335,GeneID:936729	3367898	3367898	3-ketoacyl-CoA thiolase (EC 2.3.1.16)|Acetyl-CoA acetyltransferase (EC 2.3.1.9)	Biotin_biosynthesis|Isoleucine_degradation|Serine-glyoxylate_cycle|n-Phenylalkanoic_acid_degradation|Acetyl-CoA_fermentation_to_Butyrate|Anaerobic_benzoate_metabolism|Archaeal_lipids|Butanol_Biosynthesis|Glyoxylate_bypass|Isoprenoid_Biosynthesis|MLST|Mevalonate_Branch_of_Isoprenoid_Biosynthesis	Cofactors, Vitamins, Prosthetic Groups, Pigments|Amino Acids and Derivatives|Carbohydrates|Metabolism of Aromatic Compounds|Fatty Acids and Lipids|Virulence	rxn03248|rxn06510|rxn00676|rxn02804|rxn00874|rxn03243|rxn00178|rxn02680
peg.3289	yusL,Bsu3280,NP_391163.1,gi|16080336,GeneID:937125	3369084	3369084	3-hydroxyacyl-CoA dehydrogenase (EC 1.1.1.35)|Enoyl-CoA hydratase [isoleucine degradation] (EC 4.2.1.17)	Acetyl-CoA_fermentation_to_Butyrate|Isoleucine_degradation|Valine_degradation|n-Phenylalkanoic_acid_degradation|Isobutyryl-CoA_to_Propionyl-CoA_Module	Carbohydrates|Amino Acids and Derivatives|Metabolism of Aromatic Compounds	rxn01451|rxn02933|rxn03239|rxn03246|rxn04750|rxn03242|rxn03244|rxn03249|rxn06777
peg.3290	yusM,Bsu3281,NP_391164.1,gi|16080337,GeneID:937064	3371799	3371799	Proline dehydrogenase (EC 1.5.99.8) (Proline oxidase)	Proline,_4-hydroxyproline_uptake_and_utilization|Respiratory_dehydrogenases_1	Amino Acids and Derivatives|Respiration	rxn09188
peg.3299	yusV,Bsu3290,NP_391173.1,gi|16080346,GeneID:935921	3378171	3378171	Iron(III) dicitrate transport ATP-binding protein FecE (TC 3.A.1.14.1)	ABC_transporter_iron(III)_dicitrate_(TC_3.A.1.14.1)	Membrane Transport	rxn05557
peg.3310	citG,Bsu3301,NP_391184.1,gi|16080357,GeneID:938591	3388083	3388083	Fumarate hydratase class II (EC 4.2.1.2)	TCA_Cycle	Carbohydrates	rxn00799
peg.3322	yvrA,Bsu3313,NP_391196.1,gi|16080369,GeneID:935968	3400199	3400199	Adenosylcobinamide amidohydrolase (EC 3.5.1.90)|Vitamin B12 ABC transporter, ATPase component BtuD	Coenzyme_B12_biosynthesis	Cofactors, Vitamins, Prosthetic Groups, Pigments	rxn05187|rxn05515
peg.3323	yvrB,Bsu3314,NP_391197.1,gi|16080370,GeneID:938583	3401527	3401527	Vitamin B12 ABC transporter, permease component BtuC	Coenzyme_B12_biosynthesis	Cofactors, Vitamins, Prosthetic Groups, Pigments	rxn05187|rxn05515
peg.3324	yvrC,Bsu3315,NP_391198.1,gi|16080371,GeneID:935980	3402551	3402551	Vitamin B12 ABC transporter, B12-binding component BtuF	Coenzyme_B12_biosynthesis	Cofactors, Vitamins, Prosthetic Groups, Pigments	rxn05187|rxn05515
peg.3326	yvrE,Bsu3317,NP_391200.1,gi|16080373,GeneID:935979	3404722	3404722	Gluconolactonase (EC 3.1.1.17)	Entner-Doudoroff_Pathway	Carbohydrates	rxn01107
peg.3330	yvrK,Bsu3321,NP_391204.1,gi|16080377,GeneID:938620	3409528	3409528	Oxalate decarboxylase (EC 4.1.1.2)			rxn00373
peg.3336	fhuC,Bsu3327,NP_391210.1,gi|16080383,GeneID:935994	3414449	3414449	Ferrichrome transport ATP-binding protein FhuC (TC 3.A.1.14.3)	ABC_transporter_ferrichrome_(TC_3.A.1.14.3)|Hemin_transport_system|Iron_acquisition_in_Vibrio	Membrane Transport|Virulence	rxn05188|rxn05558
peg.3337	fhuG,Bsu3328,NP_391211.1,gi|16080384,GeneID:938619	3415274	3415274	Ferrichrome transport system permease protein fhuG	ABC_transporter_ferrichrome_(TC_3.A.1.14.3)	Membrane Transport	rxn05188|rxn05558
peg.3338	fhuB,Bsu3329,NP_391212.1,gi|16080385,GeneID:937085	3416284	3416284	Ferrichrome transport system permease protein fhuB (TC 3.A.1.14.3)	ABC_transporter_ferrichrome_(TC_3.A.1.14.3)|Iron_acquisition_in_Vibrio	Membrane Transport|Virulence	rxn05188|rxn05558
peg.3339	fhuD,Bsu3330,NP_391213.1,gi|16080386,GeneID:935996	3417536	3417536	Ferrichrome-binding periplasmic protein precursor (TC 3.A.1.14.3)	ABC_transporter_ferrichrome_(TC_3.A.1.14.3)|Iron_acquisition_in_Vibrio	Membrane Transport|Virulence	rxn05188|rxn05558
peg.3340	yvsH,Bsu3331,NP_391214.1,gi|16080387,GeneID:936000	3418718	3418718	Arginine/ornithine antiporter ArcD	Arginine_Deiminase_Pathway|Arginine_and_Ornithine_Degradation|Polyamine_Metabolism	Amino Acids and Derivatives	rxn05303|rxn05628
peg.3343	yvgK,Bsu3334,NP_391217.1,gi|16080390,GeneID:936008	3423297	3423297	Predicted molybdate-responsive regulator YvgK in bacilli			rxn05619
peg.3344	yvgL,Bsu3335,NP_391218.1,gi|16080391,GeneID:936003	3424334	3424334	Molybdenum ABC transporter, periplasmic molybdenum-binding protein modA (TC 3.A.1.8.1)	ABC_transporter_molybdenum_(TC_3.A.1.8.1)|ABC_transporter_tungstate_(TC_3.A.1.6.2)	Membrane Transport	rxn05619
peg.3345	yvgM,Bsu3336,NP_391219.1,gi|16080392,GeneID:936009	3425220	3425220	Molybdenum transport system permease protein modB (TC 3.A.1.8.1)	ABC_transporter_molybdenum_(TC_3.A.1.8.1)|ABC_transporter_tungstate_(TC_3.A.1.6.2)	Membrane Transport	rxn05619
peg.3349	yvgQ,Bsu3340,NP_391223.1,gi|16080396,GeneID:938605	3429660	3429660	Sulfite reductase [NADPH] hemoprotein beta-component (EC 1.8.1.2)	Cysteine_Biosynthesis|Inorganic_Sulfur_Assimilation|Sulfate_assimilation|Superpathway_of_cysteine_biosynthesis	Amino Acids and Derivatives|Sulfur Metabolism	rxn00623
peg.3350	yvgR,Bsu3341,NP_391224.1,gi|16080397,GeneID:936022	3431401	3431401	Sulfite reductase [NADPH] flavoprotein alpha-component (EC 1.8.1.2)	Cysteine_Biosynthesis|Inorganic_Sulfur_Assimilation|Sulfate_assimilation|Superpathway_of_cysteine_biosynthesis	Amino Acids and Derivatives|Sulfur Metabolism	rxn00623
peg.3355	yvgW,Bsu3346,NP_391229.1,gi|16080402,GeneID:936034	3437915	3437915	Copper-translocating P-type ATPase (EC 3.6.3.4)|Lead, cadmium, zinc and mercury transporting ATPase (EC 3.6.3.3) (EC 3.6.3.5)	Terminal_cytochrome_C_oxidases|Terminal_cytochrome_C_oxidases_copy	Respiration	rxn05150|rxn05516|rxn10343|rxn10344
peg.3356	yvgX,Bsu3347,NP_391230.1,gi|16080403,GeneID:937985	3440183	3440183	Copper-translocating P-type ATPase (EC 3.6.3.4)	Terminal_cytochrome_C_oxidases|Terminal_cytochrome_C_oxidases_copy	Respiration	rxn05528
peg.3376	opuBD,Bsu3367,NP_391250.1,gi|16080423,GeneID:936226	3458869	3458869	Choline ABC transport system, permease protein OpuBD	Choline_and_Betaine_Uptake_and_Betaine_Biosynthesis	Amino Acids and Derivatives	rxn05184|rxn05159
peg.3377	opuBC,Bsu3368,NP_391251.1,gi|16080424,GeneID:938475	3459566	3459566	Choline ABC transport system, choline-binding protein OpuBC	Choline_and_Betaine_Uptake_and_Betaine_Biosynthesis	Amino Acids and Derivatives	rxn05184|rxn05159
peg.3378	opuBB,Bsu3369,NP_391252.1,gi|16080425,GeneID:936225	3460498	3460498	Choline ABC transport system, permease protein OpuBB	Choline_and_Betaine_Uptake_and_Betaine_Biosynthesis	Amino Acids and Derivatives	rxn05184|rxn05159
peg.3379	opuBA,Bsu3370,NP_391253.1,gi|16080426,GeneID:936230	3461168	3461168	Choline ABC transport system, ATP-binding protein OpuBA	Choline_and_Betaine_Uptake_and_Betaine_Biosynthesis	Amino Acids and Derivatives	rxn05184|rxn05159
peg.3386	opuCD,Bsu3377,NP_391260.1,gi|16080433,GeneID:937199	3466609	3466609	Osmotically activated L-carnitine/choline ABC transporter, permease protein OpuCD	Choline_and_Betaine_Uptake_and_Betaine_Biosynthesis	Amino Acids and Derivatives	rxn05550|rxn05184|rxn05180|rxn05159
peg.3387	opuCC,Bsu3378,NP_391261.1,gi|16080434,GeneID:936248	3467316	3467316	Osmotically activated L-carnitine/choline ABC transporter, substrate-binding protein OpuCC	Choline_and_Betaine_Uptake_and_Betaine_Biosynthesis	Amino Acids and Derivatives	rxn05550|rxn05184|rxn05180|rxn05159
peg.3388	opuCB,Bsu3379,NP_391262.1,gi|16080435,GeneID:937105	3468247	3468247	Osmotically activated L-carnitine/choline ABC transporter, permease protein OpuCB	Choline_and_Betaine_Uptake_and_Betaine_Biosynthesis	Amino Acids and Derivatives	rxn05550|rxn05184|rxn05180|rxn05159
peg.3389	opuCA,Bsu3380,NP_391263.1,gi|16080436,GeneID:937136	3468923	3468923	Osmotically activated L-carnitine/choline ABC transporter, ATP-binding protein OpuCA	Choline_and_Betaine_Uptake_and_Betaine_Biosynthesis	Amino Acids and Derivatives	rxn05550|rxn05184|rxn05180|rxn05159
peg.3396	eno,Bsu3387,NP_391270.1,gi|16080443,GeneID:938641	3475618	3475618	Enolase (EC 4.2.1.11)	Dehydrogenase_complexes|Entner-Doudoroff_Pathway|Glycolysis_and_Gluconeogenesis|Glycolysis_and_Gluconeogenesis,_including_Archaeal_enzymes|Serine-glyoxylate_cycle	Carbohydrates	rxn00459
peg.3397	pgm,Bsu3388,NP_391271.1,gi|16080444,GeneID:938574	3476940	3476940	2,3-bisphosphoglycerate-independent phosphoglycerate mutase (EC 5.4.2.1)	Entner-Doudoroff_Pathway|Glycolysis_and_Gluconeogenesis|Glycolysis_and_Gluconeogenesis,_including_Archaeal_enzymes	Carbohydrates	rxn01106
peg.3398	tpi,Bsu3389,NP_391272.1,gi|16080445,GeneID:938626	3478468	3478468	Triosephosphate isomerase (EC 5.3.1.1)	Calvin-Benson_cycle|Dihydroxyacetone_kinases|Glycolysis_and_Gluconeogenesis|Glycolysis_and_Gluconeogenesis,_including_Archaeal_enzymes|MLST	Carbohydrates|Virulence	rxn00747
peg.3399	pgk,Bsu3390,NP_391273.1,gi|16080446,GeneID:938572	3479260	3479260	Phosphoglycerate kinase (EC 2.7.2.3)	Calvin-Benson_cycle|Entner-Doudoroff_Pathway|Glycolysis_and_Gluconeogenesis|Glycolysis_and_Gluconeogenesis,_including_Archaeal_enzymes|YgfZ	Carbohydrates|Cofactors, Vitamins, Prosthetic Groups, Pigments	rxn01100
peg.3400	gap,Bsu3391,NP_391274.1,gi|16080447,GeneID:938627	3480761	3480761	NAD-dependent glyceraldehyde-3-phosphate dehydrogenase (EC 1.2.1.12)	Calvin-Benson_cycle|Entner-Doudoroff_Pathway|Glycolysis_and_Gluconeogenesis|Pyridoxin_(Vitamin_B6)_Biosynthesis|Redox-dependent_regulation_of_nucleus_processes	Carbohydrates|Cofactors, Vitamins, Prosthetic Groups, Pigments|Stress Response	rxn00781
peg.3402	araE,Bsu3393,NP_391276.1,gi|16080449,GeneID:938567	3483135	3483135	Arabinose-proton symporter	L-Arabinose_utilization	Carbohydrates	rxn05566|rxn05500|rxn05671
peg.3419	lacA,Bsu3410,NP_391293.1,gi|16080466,GeneID:936313	3502083	3502083	Beta-galactosidase (EC 3.2.1.23)	Lactose_and_Galactose_Uptake_and_Utilization|Lactose_utilization	Carbohydrates	rxn00816
peg.3425	yvfH,Bsu3416,NP_391299.1,gi|16080472,GeneID:936322	3509843	3509843	L-lactate permease	Lactate_utilization	Carbohydrates	rxn05470|rxn05602
peg.3461	yvdM,Bsu3452,NP_391335.1,gi|16080508,GeneID:938624	3545933	3545933	Beta-phosphoglucomutase (EC 5.4.2.6)	Maltose_and_Maltodextrin_Utilization|Trehalose_Uptake_and_Utilization	Carbohydrates	rxn01967
peg.3462	yvdL,Bsu3453,NP_391336.1,gi|16080509,GeneID:938623	3546610	3546610	Neopullulanase (EC 3.2.1.135)	Maltose_and_Maltodextrin_Utilization	Carbohydrates	rxn01259|rxn09989|rxn05746
peg.3463	yvdK,Bsu3454,NP_391337.1,gi|16080510,GeneID:938621	3548288	3548288	Maltose phosphorylase (EC 2.4.1.8)	Maltose_and_Maltodextrin_Utilization	Carbohydrates	rxn01966|rxn01132
peg.3470	yvdD,Bsu3461,NP_391344.1,gi|16080517,GeneID:936504	3558000	3558000	Lysine decarboxylase family			rxn00322
peg.3472	yvdB,Bsu3463,NP_391346.1,gi|16080519,GeneID:937217	3559039	3559039	Sulfate permease	Cysteine_Biosynthesis|Superpathway_of_cysteine_biosynthesis	Amino Acids and Derivatives	rxn05651
peg.3473	yvdA,Bsu3464,NP_391347.1,gi|16080520,GeneID:937999	3560650	3560650	Carbonic anhydrase (EC 4.2.1.1)	CO2_uptake,_carboxysome|Carboxysome	Carbohydrates	rxn00102
peg.3474	yvcT,Bsu3465,NP_391348.1,gi|16080521,GeneID:936519	3561626	3561626	Glyoxylate reductase (EC 1.1.1.26)|Glyoxylate reductase (EC 1.1.1.79)|Hydroxypyruvate reductase (EC 1.1.1.81)	Glycolate,_glyoxylate_interconversions|Glycerate_metabolism|Photorespiration_(oxidative_C2_cycle)	Carbohydrates	rxn00512|rxn00324
peg.3479	yvcN,Bsu3470,NP_391353.1,gi|16080526,GeneID:936525	3567587	3567587	N-hydroxyarylamine O-acetyltransferase (EC 2.3.1.118)			rxn02825
peg.3485	trxB,Bsu3476,NP_391359.1,gi|16080532,GeneID:936549	3572267	3572267	Thioredoxin reductase (EC 1.8.1.9)	Glycine_reductase,_sarcosine_reductase_and_betaine_reductase|Wyeosine-MimG_Biosynthesis|pyrimidine_conversions	Protein Metabolism|RNA Metabolism|Nucleosides and Nucleotides	rxn05289
peg.3492	hisI,Bsu3483,NP_391366.1,gi|16080539,GeneID:936552	3581996	3581996	Phosphoribosyl-AMP cyclohydrolase (EC 3.5.4.19)|Phosphoribosyl-ATP pyrophosphatase (EC 3.6.1.31)	Histidine_Biosynthesis|YgfZ	Amino Acids and Derivatives|Cofactors, Vitamins, Prosthetic Groups, Pigments	rxn02834|rxn02835
peg.3493	hisF,Bsu3484,NP_391367.1,gi|16080540,GeneID:936554	3582622	3582622	Imidazole glycerol phosphate synthase cyclase subunit (EC 4.1.3.-)	Histidine_Biosynthesis	Amino Acids and Derivatives	rxn03135
peg.3494	hisA,Bsu3485,NP_391368.1,gi|16080541,GeneID:936580	3583377	3583377	Phosphoribosylformimino-5-aminoimidazole carboxamide ribotide isomerase (EC 5.3.1.16)	Histidine_Biosynthesis|Tryptophan_synthesis	Amino Acids and Derivatives	rxn03175
peg.3495	hisH,Bsu3486,NP_391369.1,gi|16080542,GeneID:936590	3584111	3584111	Imidazole glycerol phosphate synthase amidotransferase subunit (EC 2.4.2.-)	Histidine_Biosynthesis	Amino Acids and Derivatives	rxn03135
peg.3496	hisB,Bsu3487,NP_391370.1,gi|16080543,GeneID:936560	3584750	3584750	Imidazoleglycerol-phosphate dehydratase (EC 4.2.1.19)	Histidine_Biosynthesis	Amino Acids and Derivatives	rxn02473
peg.3497	hisD,Bsu3488,NP_391371.1,gi|16080544,GeneID:936584	3585331	3585331	Histidinol dehydrogenase (EC 1.1.1.23)	Histidine_Biosynthesis	Amino Acids and Derivatives	rxn00863|rxn02159
peg.3498	hisG,Bsu3489,NP_391372.1,gi|16080545,GeneID:936568	3586611	3586611	ATP phosphoribosyltransferase catalytic subunit (EC 2.4.2.17)	Histidine_Biosynthesis	Amino Acids and Derivatives	rxn00789
peg.3499	hisZ,Bsu3490,NP_391373.1,gi|16080546,GeneID:936602	3587245	3587245	ATP phosphoribosyltransferase regulatory subunit (EC 2.4.2.17)	Histidine_Biosynthesis	Amino Acids and Derivatives	rxn00789
peg.3503	yvoE,Bsu3494,NP_391377.1,gi|16080550,GeneID:936613	3590870	3590870	Inorganic pyrophospatase PpaX			rxn00001
peg.3507	nagA,Bsu3498,NP_391381.1,gi|16080554,GeneID:936621	3594416	3594416	N-acetylglucosamine-6-phosphate deacetylase (EC 3.5.1.25)	Chitin_and_N-acetylglucosamine_utilization|Sialic_Acid_Metabolism	Carbohydrates|Cell Wall and Capsule	rxn01484
peg.3508	nagB,Bsu3499,NP_391382.1,gi|16080555,GeneID:936619	3595603	3595603	Glucosamine-6-phosphate deaminase (EC 3.5.99.6)	Chitin_and_N-acetylglucosamine_utilization|Formaldehyde_assimilation:_Ribulose_monophosphate_pathway|Sialic_Acid_Metabolism	Carbohydrates|Cell Wall and Capsule	rxn00552
peg.3558	yvhJ,Bsu3549,NP_391432.1,gi|16080605,GeneID:936761	3646466	3646466	Cell envelope-associated transcriptional attenuator LytR-CpsA-Psr, subfamily F2 (as in PMID19099556)			rxn10318|rxn10322|rxn10316|rxn10324|rxn10320|rxn10319|rxn10317|rxn10321|rxn10323
peg.3559	tagO,Bsu3550,NP_391433.1,gi|16080606,GeneID:936757	3647714	3647714	Undecaprenyl-phosphate N-acetylglucosaminyl 1-phosphate transferase (EC 2.7.8.-)	Methicillin_resistance_in_Staphylococci|Teichoic_and_lipoteichoic_acids_biosynthesis|Teichuronic_acid_biosynthesis	Virulence|Cell Wall and Capsule	rxn10307|rxn10308|rxn10311|rxn10312|rxn10310|rxn10314|rxn10315|rxn10309|rxn08040|rxn10313
peg.3560	tuaH,Bsu3551,NP_391434.1,gi|16080607,GeneID:938535	3648935	3648935	Putative teichuronic acid biosynthesis glycosyl transferase TuaH	Teichuronic_acid_biosynthesis	Cell Wall and Capsule	rxn09996
peg.3561	tuaG,Bsu3552,NP_391435.1,gi|16080608,GeneID:937965	3650157	3650157	Putative N-acetylgalactosaminyl-diphosphoundecaprenol glucuronosyltransferase	Teichuronic_acid_biosynthesis	Cell Wall and Capsule	rxn09996
peg.3562	tuaF,Bsu3553,NP_391436.1,gi|16080609,GeneID:936768	3650939	3650939	Teichuronic acid biosynthesis protein TuaF	Teichuronic_acid_biosynthesis	Cell Wall and Capsule	rxn09996
peg.3563	tuaE,Bsu3554,NP_391437.1,gi|16080610,GeneID:936765	3651648	3651648	Teichuronic acid biosynthesis protein TuaE, putative secreted polysaccharide polymerase	Teichuronic_acid_biosynthesis	Cell Wall and Capsule	rxn09996
peg.3564	tuaD,Bsu3555,NP_391438.1,gi|16080611,GeneID:936766	3653199	3653199	UDP-glucose dehydrogenase (EC 1.1.1.22)	Lipid_A-Ara4N_pathway_(_Polymyxin_resistance_)|Streptococcal_Hyaluronic_Acid_Capsule|Sucrose_Metabolism|Teichuronic_acid_biosynthesis	Cell Wall and Capsule|Carbohydrates	rxn00211
peg.3565	tuaC,Bsu3556,NP_391439.1,gi|16080612,GeneID:936771	3654646	3654646	Putative teichuronic acid biosynthesis glycosyl transferase TuaC	Teichuronic_acid_biosynthesis	Cell Wall and Capsule	rxn09996
peg.3566	tuaB,Bsu3557,NP_391440.1,gi|16080613,GeneID:936770	3655812	3655812	Teichuronic acid biosynthesis protein TuaB	Teichuronic_acid_biosynthesis	Cell Wall and Capsule	rxn09996
peg.3567	tuaA,Bsu3558,NP_391441.1,gi|16080614,GeneID:936769	3657413	3657413	Putative undecaprenyl-phosphate N-acetylgalactosaminyl 1-phosphate transferase|teichuronic acid biosynthesis glycosyltransferase TuaA			rxn09996
peg.3568	lytC,Bsu3559,NP_391442.1,gi|16080615,GeneID:936777	3658179	3658179	N-acetylmuramoyl-L-alanine amidase (major autolysin) (CWBP49)			rxn02875
peg.3572	yvyH,Bsu3563,NP_391446.1,gi|16080619,GeneID:936209	3663301	3663301	UDP-N-acetylglucosamine 2-epimerase (EC 5.1.3.14)	CMP-N-acetylneuraminate_Biosynthesis|Sialic_Acid_Metabolism|Vibrio_Polysaccharide_(VPS)_Biosynthesis	Cell Wall and Capsule|Virulence	rxn00292|rxn00297
peg.3573	gtaB,Bsu3564,NP_391447.1,gi|16080620,GeneID:936797	3664689	3664689	UTP--glucose-1-phosphate uridylyltransferase (EC 2.7.7.9)	Streptococcal_Hyaluronic_Acid_Capsule|Sucrose_Metabolism	Cell Wall and Capsule|Carbohydrates	rxn00213
peg.3574	ggaB,Bsu3565,NP_391448.1,gi|16080621,GeneID:936775	3666269	3666269	Minor teichoic acid biosynthesis protein GgaB	Teichoic_and_lipoteichoic_acids_biosynthesis	Cell Wall and Capsule	rxn10197
peg.3575	ggaA,Bsu3566,NP_391449.1,gi|16080622,GeneID:936798	3669095	3669095	Minor teichoic acid biosynthesis protein GgaA	Teichoic_and_lipoteichoic_acids_biosynthesis	Cell Wall and Capsule	rxn10197
peg.3576	Bsu3567,NP_391450.1,gi|16081172,GeneID:937954	3671989	3671989	UTP--glucose-1-phosphate uridylyltransferase (EC 2.7.7.9)	Streptococcal_Hyaluronic_Acid_Capsule|Sucrose_Metabolism	Cell Wall and Capsule|Carbohydrates	rxn00213
peg.3577	tagH,Bsu3568,NP_391451.1,gi|16080623,GeneID:936513	3672624	3672624	Teichoic acid export ATP-binding protein TagH (EC 3.6.3.40)	Rhamnose_containing_glycans|Teichoic_and_lipoteichoic_acids_biosynthesis	Cell Wall and Capsule	rxn10195|rxn10194|rxn10196
peg.3578	tagG,Bsu3569,NP_391452.1,gi|16080624,GeneID:936794	3674227	3674227	Teichoic acid translocation permease protein TagG	Rhamnose_containing_glycans|Teichoic_and_lipoteichoic_acids_biosynthesis	Cell Wall and Capsule	rxn10195|rxn10194|rxn10196
peg.3579	tagF,Bsu3570,NP_391453.1,gi|16080625,GeneID:936803	3675219	3675219	CDP-glycerol:poly(glycerophosphate) glycerophosphotransferase (EC 2.7.8.12)	Teichoic_and_lipoteichoic_acids_biosynthesis	Cell Wall and Capsule	rxn10295|rxn10293|rxn10297|rxn10292|rxn10296|rxn10290|rxn10291|rxn10294|rxn10192|rxn10289
peg.3580	tagE,Bsu3571,NP_391454.1,gi|16080626,GeneID:936804	3677459	3677459	Poly(glycerol-phosphate) alpha-glucosyltransferase (EC 2.4.1.52)	Teichoic_and_lipoteichoic_acids_biosynthesis	Cell Wall and Capsule	rxn10304|rxn10193|rxn10299|rxn10300|rxn10302|rxn10305|rxn10298|rxn10301|rxn10306|rxn10303
peg.3581	tagD,Bsu3572,NP_391455.1,gi|16080627,GeneID:936809	3679641	3679641	Glycerol-3-phosphate cytidylyltransferase (EC 2.7.7.39)	Rhamnose_containing_glycans|Teichoic_and_lipoteichoic_acids_biosynthesis	Cell Wall and Capsule	rxn00621
peg.3582	tagA,Bsu3573,NP_391456.1,gi|16080628,GeneID:936810	3680430	3680430	N-acetylmannosaminyltransferase (EC 2.4.1.187)	Teichoic_and_lipoteichoic_acids_biosynthesis|Vibrio_Polysaccharide_(VPS)_Biosynthesis	Cell Wall and Capsule|Virulence	rxn03852
peg.3583	tagB,Bsu3574,NP_391457.1,gi|16080629,GeneID:936813	3681233	3681233	CDP-glycerol: N-acetyl-beta-D-mannosaminyl-1,4-N-acetyl-D-glucosaminyldiphosphoundecaprenyl glycerophosphotransferase	Teichoic_and_lipoteichoic_acids_biosynthesis	Cell Wall and Capsule	rxn10192
peg.3585	lytD,Bsu3576,NP_391459.1,gi|16080631,GeneID:936822	3683886	3683886	hydrolyses bond between the N-acetylglucosaminyl and the N-acetylmuramyl residues in the glycan chain			rxn02495
peg.3586	pmi,Bsu3577,NP_391460.1,gi|16080632,GeneID:936815	3686657	3686657	Mannose-6-phosphate isomerase (EC 5.3.1.8)	Alginate_metabolism|Mannose_Metabolism	Cell Wall and Capsule|Carbohydrates	rxn00559
peg.3599	rbsK,Bsu3590,NP_391473.1,gi|16080645,GeneID:936844	3701450	3701450	Ribokinase (EC 2.7.1.15)	D-ribose_utilization|Deoxyribose_and_Deoxynucleoside_Catabolism	Carbohydrates	rxn00772|rxn01987
peg.3600	rbsD,Bsu3591,NP_391474.1,gi|16080646,GeneID:936846	3702328	3702328	Ribose ABC transport system, high affinity permease RbsD (TC 3.A.1.2.1)	D-ribose_utilization	Carbohydrates	rxn05549|rxn05644|rxn05160
peg.3601	rbsA,Bsu3592,NP_391475.1,gi|16080647,GeneID:936839	3702739	3702739	Ribose ABC transport system, ATP-binding protein RbsA (TC 3.A.1.2.1)	D-ribose_utilization	Carbohydrates	rxn05549|rxn05644|rxn05160
peg.3602	rbsC,Bsu3593,NP_391476.1,gi|16080648,GeneID:936841	3704222	3704222	Ribose ABC transport system, permease protein RbsC (TC 3.A.1.2.1)	D-ribose_utilization	Carbohydrates	rxn05549|rxn05644|rxn05160
peg.3603	rbsB,Bsu3594,NP_391477.1,gi|16080649,GeneID:936848	3705202	3705202	Ribose ABC transport system, periplasmic ribose-binding protein RbsB (TC 3.A.1.2.1)	D-ribose_utilization	Carbohydrates	rxn05549|rxn05644|rxn05160
peg.3607	alsD,Bsu3598,NP_391481.1,gi|16080653,GeneID:936857	3707856	3707856	Alpha-acetolactate decarboxylase (EC 4.1.1.5)	Acetoin,_butanediol_metabolism|Alpha-acetolactate_operon|Murein_hydrolase_regulation_and_cell_death	Carbohydrates|Cell Division and Cell Cycle	rxn02113
peg.3608	alsS,Bsu3599,NP_391482.1,gi|16080654,GeneID:936852	3708685	3708685	Acetolactate synthase, catabolic (EC 2.2.1.6)	Acetoin,_butanediol_metabolism|Alpha-acetolactate_operon|Murein_hydrolase_regulation_and_cell_death	Carbohydrates|Cell Division and Cell Cycle	rxn00011|rxn02185
peg.3610	ywrK,Bsu3601,NP_391484.1,gi|16080656,GeneID:936864	3711674	3711674	Arsenical pump membrane protein			rxn05507|rxn05506
peg.3619	ywrB,Bsu3610,NP_391493.1,gi|16080665,GeneID:936876	3720472	3720472	Chromate transport protein			rxn05526
peg.3620	ywrA,Bsu3611,NP_391494.1,gi|16080666,GeneID:936879	3721062	3721062	Chromate transport protein			rxn05526
peg.3630	ywqF,Bsu3621,NP_391504.1,gi|16080676,GeneID:936890	3728545	3728545	UDP-glucose dehydrogenase (EC 1.1.1.22)	Lipid_A-Ara4N_pathway_(_Polymyxin_resistance_)|Streptococcal_Hyaluronic_Acid_Capsule|Sucrose_Metabolism|Teichuronic_acid_biosynthesis	Cell Wall and Capsule|Carbohydrates	rxn00211
peg.3644	ywpB,Bsu3635,NP_391518.1,gi|16080690,GeneID:936918	3742814	3742814	(3R)-hydroxymyristoyl-[acyl carrier protein] dehydratase (EC 4.2.1.-)	Fatty_Acid_Biosynthesis_FASII	Fatty Acids and Lipids	rxn05398|rxn05333|rxn05330|rxn05415|rxn05419|rxn05402|rxn05335|rxn05369|rxn05381|rxn05386|rxn05361|rxn05334|rxn05394|rxn05406|rxn05365|rxn05332|rxn05329|rxn05427|rxn05390|rxn05423|rxn05462|rxn05411|rxn05431|rxn05373|rxn05331|rxn05377
peg.3654	ywoE,Bsu3645,NP_391528.1,gi|16080700,GeneID:936935	3751334	3751334	Cytosine/purine/uracil/thiamine/allantoin permease family protein			rxn05316|rxn05204|rxn05527|rxn09657|rxn05197|rxn05317|rxn05680|rxn05318|rxn05203|rxn05682
peg.3658	nrgA,Bsu3649,NP_391532.1,gi|16080704,GeneID:936933	3755844	3755844	Ammonium transporter			rxn05466
peg.3666	ywnE,Bsu3657,NP_391540.1,gi|16080712,GeneID:936957	3761718	3761718	Cardiolipin synthetase (EC 2.7.8.-)	Glycerolipid_and_Glycerophospholipid_Metabolism_in_Bacteria	Fatty Acids and Lipids	rxn10342|rxn10340|rxn10339|rxn10334|rxn10337|rxn10338|rxn10341|rxn10336|rxn10335
peg.3671	ureC,Bsu3662,NP_391545.1,gi|16080717,GeneID:936958	3765768	3765768	Urease alpha subunit (EC 3.5.1.5)	Transport_of_Nickel_and_Cobalt|Urea_decomposition	Membrane Transport|Amino Acids and Derivatives	rxn00101
peg.3672	ureB,Bsu3663,NP_391546.1,gi|16080718,GeneID:936967	3767474	3767474	Urease beta subunit (EC 3.5.1.5)	Urea_decomposition	Amino Acids and Derivatives	rxn00101
peg.3673	ureA,Bsu3664,NP_391547.1,gi|16080719,GeneID:936968	3767845	3767845	Urease gamma subunit (EC 3.5.1.5)	Urea_decomposition	Amino Acids and Derivatives	rxn00101
peg.3678	narQ,Bsu3669,NP_391552.1,gi|16080724,GeneID:936976	3772421	3772421	Formate dehydrogenase chain D (EC 1.2.1.2)			rxn00371
peg.3683	murA,Bsu3674,NP_391557.1,gi|16080729,GeneID:936980	3777004	3777004	UDP-N-acetylglucosamine 1-carboxyvinyltransferase (EC 2.5.1.7)			rxn00461
peg.3687	atpC,Bsu3678,NP_391561.1,gi|16080733,GeneID:936994	3780124	3780124	ATP synthase epsilon chain (EC 3.6.3.14)	F0F1-type_ATP_synthase	Respiration	rxn10042
peg.3688	atpD,Bsu3679,NP_391562.1,gi|16080734,GeneID:936992	3780546	3780546	ATP synthase beta chain (EC 3.6.3.14)	F0F1-type_ATP_synthase	Respiration	rxn10042
peg.3689	atpG,Bsu3680,NP_391563.1,gi|16080735,GeneID:936989	3781993	3781993	ATP synthase gamma chain (EC 3.6.3.14)	F0F1-type_ATP_synthase	Respiration	rxn10042
peg.3690	atpA,Bsu3681,NP_391564.1,gi|16080736,GeneID:936995	3782933	3782933	ATP synthase alpha chain (EC 3.6.3.14)	F0F1-type_ATP_synthase	Respiration	rxn10042
peg.3691	atpH,Bsu3682,NP_391565.1,gi|16080737,GeneID:936997	3784458	3784458	ATP synthase delta chain (EC 3.6.3.14)	F0F1-type_ATP_synthase	Respiration	rxn10042
peg.3692	atpF,Bsu3683,NP_391566.1,gi|16080738,GeneID:936998	3785000	3785000	ATP synthase B chain (EC 3.6.3.14)	F0F1-type_ATP_synthase	Respiration	rxn10042
peg.3693	atpE,Bsu3684,NP_391567.1,gi|16080739,GeneID:936999	3785675	3785675	ATP synthase C chain (EC 3.6.3.14)	F0F1-type_ATP_synthase	Respiration	rxn10042
peg.3694	atpB,Bsu3685,NP_391568.1,gi|16080740,GeneID:937004	3785933	3785933	ATP synthase A chain (EC 3.6.3.14)	F0F1-type_ATP_synthase	Respiration	rxn10042
peg.3695	atpI,Bsu3686,NP_391569.1,gi|16080741,GeneID:937003	3786675	3786675	ATP synthase protein I	F0F1-type_ATP_synthase	Respiration	rxn10042
peg.3696	upp,Bsu3687,NP_391570.1,gi|16080742,GeneID:937006	3787481	3787481	phosphoribosyltransferase			rxn00711
peg.3697	glyA,Bsu3688,NP_391571.1,gi|16080743,GeneID:937015	3788245	3788245	Serine hydroxymethyltransferase (EC 2.1.2.1)	5-FCL-like_protein|Folate_Biosynthesis|Glycine_Biosynthesis|Glycine_and_Serine_Utilization|Glycine_cleavage_system|Photorespiration_(oxidative_C2_cycle)|Serine-glyoxylate_cycle|Serine_Biosynthesis	Cofactors, Vitamins, Prosthetic Groups, Pigments|Amino Acids and Derivatives|Carbohydrates	rxn00692
peg.3699	ywlF,Bsu3690,NP_391573.1,gi|16080745,GeneID:937014	3790254	3790254	Ribose 5-phosphate isomerase B (EC 5.3.1.6)	Calvin-Benson_cycle|D-ribose_utilization|Dihydroxyacetone_kinases|Pentose_phosphate_pathway	Carbohydrates	rxn00777
peg.3711	ywkB,Bsu3702,NP_391585.1,gi|16080757,GeneID:936875	3798432	3798432	Malate permease	Pyruvate_metabolism_I:_anaplerotic_reactions,_PEP	Carbohydrates	rxn05603|rxn05605
peg.3712	ywkA,Bsu3703,NP_391586.1,gi|16080758,GeneID:937045	3799473	3799473	NAD-dependent malic enzyme (EC 1.1.1.38)	Pyruvate_metabolism_I:_anaplerotic_reactions,_PEP	Carbohydrates	rxn00159
peg.3713	tdk,Bsu3704,NP_391587.1,gi|16080759,GeneID:937033	3801460	3801460	Thymidine kinase (EC 2.7.1.21)	Folate_Biosynthesis|pyrimidine_conversions	Cofactors, Vitamins, Prosthetic Groups, Pigments|Nucleosides and Nucleotides	rxn01518|rxn01143
peg.3714	rpmE,Bsu3705,NP_391588.1,gi|16080760,GeneID:937034	3802136	3802136	LSU ribosomal protein L31p	Ribosome_LSU_bacterial	Protein Metabolism	rxn05296
peg.3716	ywjI,Bsu3707,NP_391590.1,gi|16080762,GeneID:937035	3804145	3804145	Fructose-1,6-bisphosphatase, GlpX type (EC 3.1.3.11)	Calvin-Benson_cycle|Glycolysis_and_Gluconeogenesis|Glycolysis_and_Gluconeogenesis,_including_Archaeal_enzymes	Carbohydrates	rxn00549
peg.3718	ywjH,Bsu3709,NP_391592.1,gi|16080764,GeneID:938462	3806885	3806885	Transaldolase (EC 2.2.1.2)	Folate_Biosynthesis|Pentose_phosphate_pathway	Cofactors, Vitamins, Prosthetic Groups, Pigments|Carbohydrates	rxn01333
peg.3719	fbaA,Bsu3710,NP_391593.1,gi|16080765,GeneID:937040	3807565	3807565	Fructose-bisphosphate aldolase class II (EC 4.1.2.13)	Calvin-Benson_cycle|Formaldehyde_assimilation:_Ribulose_monophosphate_pathway|Glycolysis_and_Gluconeogenesis|Hexitol_degradation	Carbohydrates	rxn01870|rxn00786|rxn01334
peg.3722	ctrA,Bsu3713,NP_391596.1,gi|16080768,GeneID:937044	3809746	3809746	CTP synthase (EC 6.3.4.2)	pyrimidine_conversions	Nucleosides and Nucleotides	rxn00410|rxn00412
peg.3724	acdA,Bsu3715,NP_391598.1,gi|16080770,GeneID:938457	3812299	3812299	Acyl-CoA dehydrogenase, short-chain specific (EC 1.3.99.2)	Acetyl-CoA_fermentation_to_Butyrate|Anaerobic_respiratory_reductases|Butanol_Biosynthesis|Isoleucine_degradation	Carbohydrates|Respiration|Amino Acids and Derivatives	rxn00868|rxn10011|rxn10013|rxn05732|rxn10014|rxn10012|rxn10010
peg.3731	ywiE,Bsu3722,NP_391605.1,gi|16080777,GeneID:938453	3820623	3820623	Cardiolipin synthetase (EC 2.7.8.-)	Glycerolipid_and_Glycerophospholipid_Metabolism_in_Bacteria	Fatty Acids and Lipids	rxn10342|rxn10340|rxn10339|rxn10334|rxn10337|rxn10338|rxn10341|rxn10336|rxn10335
peg.3732	narI,Bsu3723,NP_391606.1,gi|16080778,GeneID:938454	3822611	3822611	Respiratory nitrate reductase gamma chain (EC 1.7.99.4)			rxn05748
peg.3733	narJ,Bsu3724,NP_391607.1,gi|16080779,GeneID:937051	3823279	3823279	Respiratory nitrate reductase delta chain (EC 1.7.99.4)			rxn05748
peg.3734	narH,Bsu3725,NP_391608.1,gi|16080780,GeneID:937047	3823859	3823859	Respiratory nitrate reductase beta chain (EC 1.7.99.4)			rxn05748
peg.3735	narG,Bsu3726,NP_391609.1,gi|16080781,GeneID:938358	3825312	3825312	Respiratory nitrate reductase alpha chain (EC 1.7.99.4)			rxn05748
peg.3739	narK,Bsu3730,NP_391613.1,gi|16080785,GeneID:937055	3831380	3831380	Nitrate/nitrite transporter			rxn05626|rxn05627
peg.3740	argS,Bsu3731,NP_391614.1,gi|16080786,GeneID:937054	3832703	3832703	Arginyl-tRNA synthetase (EC 6.1.1.19)	tRNA_aminoacylation	Protein Metabolism	rxn05296
peg.3755	ywhG,Bsu3746,NP_391629.1,gi|16080801,GeneID:937205	3846906	3846906	Agmatinase (EC 3.5.3.11)	Arginine_and_Ornithine_Degradation|Polyamine_Metabolism	Amino Acids and Derivatives	rxn00858
peg.3756	ywhF,Bsu3747,NP_391630.1,gi|16080802,GeneID:937075	3847839	3847839	Spermidine synthase (EC 2.5.1.16)	Polyamine_Metabolism	Amino Acids and Derivatives	rxn01406|rxn02061
peg.3760	ywhB,Bsu3751,NP_391634.1,gi|16080806,GeneID:937098	3852538	3852538	4-oxalocrotonate tautomerase (EC 5.3.2.-)	Central_meta-cleavage_pathway_of_aromatic_compound_degradation	Metabolism of Aromatic Compounds	rxn03690
peg.3762	thrZ,Bsu3753,NP_391636.1,gi|16080808,GeneID:937135	3853308	3853308	Threonyl-tRNA synthetase (EC 6.1.1.3)	tRNA_aminoacylation	Protein Metabolism	rxn05296
peg.3766	ywfO,Bsu3757,NP_391640.1,gi|16080812,GeneID:937082	3858334	3858334	Deoxyguanosinetriphosphate triphosphohydrolase (EC 3.1.5.1)	Purine_conversions	Nucleosides and Nucleotides	rxn01352
peg.3772	pta,Bsu3763,NP_391646.1,gi|16080818,GeneID:936581	3864154	3864154	Phosphate acetyltransferase (EC 2.3.1.8)	Acetyl-CoA_pathway_of_CO2_fixation|Ethanolamine_utilization|Fermentations:_Lactate|Fermentations:_Mixed_acid|MLST|Propanediol_utilization|Pyruvate_metabolism_II:_acetyl-CoA,_acetogenesis_from_pyruvate|Threonine_anaerobic_catabolism_gene_cluster	Carbohydrates|Virulence|Amino Acids and Derivatives	rxn00173|rxn00670
peg.3775	ywfG,Bsu3766,NP_391649.1,gi|16080821,GeneID:937157	3867086	3867086	Aspartate aminotransferase (EC 2.6.1.1)	Aminotransferases:Aromatic_Pathway_and_More,_A_work_in_progress|Glutamine,_Glutamate,_Aspartate_and_Asparagine_Biosynthesis|Phenylalanine_synthesis|Proline,_4-hydroxyproline_uptake_and_utilization|Threonine_and_Homoserine_Biosynthesis	Amino Acids and Derivatives	rxn02339|rxn00260
peg.3782	rocC,Bsu3773,NP_391656.1,gi|16080828,GeneID:938495	3874579	3874579	Arginine permease RocE	Arginine_and_Ornithine_Degradation	Amino Acids and Derivatives	rxn05303
peg.3784	rocA,Bsu3775,NP_391658.1,gi|16080830,GeneID:937222	3877765	3877765	Delta-1-pyrroline-5-carboxylate dehydrogenase (EC 1.5.1.12)	Arginine_and_Ornithine_Degradation|Proline,_4-hydroxyproline_uptake_and_utilization	Amino Acids and Derivatives	rxn00503|rxn03071|rxn03424|rxn00183
peg.3785	yweB,Bsu3776,NP_391659.1,gi|16080831,GeneID:937066	3879539	3879539	NAD-specific glutamate dehydrogenase (EC 1.4.1.2)	Glutamine,_Glutamate,_Aspartate_and_Asparagine_Biosynthesis	Amino Acids and Derivatives	rxn00182
peg.3788	spsJ,Bsu3779,NP_391662.1,gi|16080834,GeneID:937227	3883090	3883090	dTDP-glucose 4,6-dehydratase (EC 4.2.1.46)	Rhamnose_containing_glycans|dTDP-rhamnose_synthesis|linker_unit-arabinogalactan_synthesis	Cell Wall and Capsule	rxn01997
peg.3789	spsI,Bsu3780,NP_391663.1,gi|16080835,GeneID:937229	3884037	3884037	Glucose-1-phosphate thymidylyltransferase (EC 2.7.7.24)	Rhamnose_containing_glycans|dTDP-rhamnose_synthesis|linker_unit-arabinogalactan_synthesis	Cell Wall and Capsule	rxn01675
peg.3790	spsG,Bsu3781,NP_391664.1,gi|16080836,GeneID:937230	3884802	3884802	N-Acetylneuraminate cytidylyltransferase (EC 2.7.7.43)	CMP-N-acetylneuraminate_Biosynthesis|Sialic_Acid_Metabolism	Cell Wall and Capsule	rxn00827
peg.3792	spsE,Bsu3783,NP_391666.1,gi|16080838,GeneID:937233	3886540	3886540	N-acetylneuraminate synthase (EC 2.5.1.56)	CMP-N-acetylneuraminate_Biosynthesis|Sialic_Acid_Metabolism	Cell Wall and Capsule	rxn01316
peg.3799	ywdJ,Bsu3790,NP_391673.1,gi|16080845,GeneID:937261	3893194	3893194	Xanthine permease			rxn05201|rxn05202
peg.3801	ywdH,Bsu3792,NP_391675.1,gi|16080847,GeneID:937252	3895081	3895081	Aldehyde dehydrogenase (EC 1.2.1.3)	Entner-Doudoroff_Pathway|Glycerolipid_and_Glycerophospholipid_Metabolism_in_Bacteria|Methylglyoxal_Metabolism|Pyruvate_metabolism_II:_acetyl-CoA,_acetogenesis_from_pyruvate	Carbohydrates|Fatty Acids and Lipids	rxn05734|rxn00979|rxn02853|rxn00506|rxn05735|rxn01851|rxn01286
peg.3807	thiD,Bsu3798,NP_391681.1,gi|16080853,GeneID:937262	3899759	3899759	Phosphomethylpyrimidine kinase (EC 2.7.4.7)	Thiamin_biosynthesis	Cofactors, Vitamins, Prosthetic Groups, Pigments	rxn03108
peg.3809	sacA,Bsu3800,NP_391683.1,gi|16080855,GeneID:937277	3901006	3901006	Sucrose-6-phosphate hydrolase (EC 3.2.1.26)	Fructooligosaccharides(FOS)_and_Raffinose_Utilization|Sucrose-specific_PTS|Sucrose_Metabolism|Sucrose_utilization	Carbohydrates|Membrane Transport	rxn01737|rxn02760
peg.3810	sacP,Bsu3801,NP_391684.1,gi|16080856,GeneID:937266	3902445	3902445	PTS system, sucrose-specific IIB component (EC 2.7.1.69)|PTS system, sucrose-specific IIC component (EC 2.7.1.69)	Sucrose_utilization	Carbohydrates	rxn05655
peg.3811	ywcJ,Bsu3802,NP_391685.1,gi|16080857,GeneID:937283	3904129	3904129	Formate/nitrite family of transporters			rxn05559|rxn05625
peg.3816	ywcG,Bsu3807,NP_391690.1,gi|16080862,GeneID:937279	3910273	3910273	NADPH-linked nitro/flavin reductase [EC:1.-.-.-]			rxn03975|rxn03976
peg.3819	qoxD,Bsu3810,NP_391693.1,gi|16080865,GeneID:937285	3913111	3913111	AA3-600 quinol oxidase subunit IV	Cytochrome_c_oxidases_d@O_copy|Terminal_AA3-600_quinol_oxidase|Terminal_cytochrome_oxidases	Respiration	rxn10046
peg.3820	qoxC,Bsu3811,NP_391694.1,gi|16080866,GeneID:937299	3913487	3913487	AA3-600 quinol oxidase subunit IIII	Cytochrome_c_oxidases_d@O_copy|Terminal_AA3-600_quinol_oxidase|Terminal_cytochrome_oxidases	Respiration	rxn10046
peg.3821	qoxB,Bsu3812,NP_391695.1,gi|16080867,GeneID:937303	3914115	3914115	AA3-600 quinol oxidase subunit I	Cytochrome_c_oxidases_d@O_copy|Terminal_AA3-600_quinol_oxidase|Terminal_cytochrome_oxidases	Respiration	rxn10046
peg.3822	qoxA,Bsu3813,NP_391696.1,gi|16080868,GeneID:937295	3916092	3916092	AA3-600 quinol oxidase subunit II	Cytochrome_c_oxidases_d@O_copy|Terminal_AA3-600_quinol_oxidase|Terminal_cytochrome_oxidases	Respiration	rxn10046
peg.3824	galT,Bsu3815,NP_391698.1,gi|16080870,GeneID:937307	3917889	3917889	Galactose-1-phosphate uridylyltransferase (EC 2.7.7.10)	Lactose_and_Galactose_Uptake_and_Utilization	Carbohydrates	rxn00355
peg.3825	galK,Bsu3816,NP_391699.1,gi|16080871,GeneID:937297	3919434	3919434	Galactokinase (EC 2.7.1.6)	Lactose_and_Galactose_Uptake_and_Utilization	Carbohydrates	rxn00808
peg.3829	ywcA,Bsu3820,NP_391703.1,gi|16080875,GeneID:937320	3923011	3923011	Putative symporter yjcG			rxn05308
peg.3831	ywbN,Bsu3822,NP_391705.1,gi|16080877,GeneID:937310	3925478	3925478	Ferrous iron transport peroxidase EfeB			rxn05292
peg.3832	ywbM,Bsu3823,NP_391706.1,gi|16080878,GeneID:937322	3926747	3926747	Ferrous iron transport periplasmic protein EfeO			rxn05292
peg.3834	thiC,Bsu3825,NP_391708.1,gi|16080880,GeneID:937316	3929503	3929503	Thiamin-phosphate pyrophosphorylase (EC 2.5.1.3)	Thiamin_biosynthesis	Cofactors, Vitamins, Prosthetic Groups, Pigments	rxn02305
peg.3835	thiK,Bsu3826,NP_391709.1,gi|16080881,GeneID:938519	3930168	3930168	Hydroxyethylthiazole kinase (EC 2.7.1.50)	Thiamin_biosynthesis	Cofactors, Vitamins, Prosthetic Groups, Pigments	rxn03075
peg.3842	ywbC,Bsu3833,NP_391716.1,gi|16080888,GeneID:937329	3935929	3935929	Lactoylglutathione lyase and related lyases			rxn01834
peg.3844	ywbA,Bsu3835,NP_391718.1,gi|16080890,GeneID:937331	3937101	3937101	PTS system, cellobiose-specific IIC component (EC 2.7.1.69)	Beta-Glucoside_Metabolism	Carbohydrates	rxn05518
peg.3854	ywaB,Bsu3845,NP_391728.1,gi|16080900,GeneID:937356	3949520	3949520	1,4-dihydroxy-2-naphthoate octaprenyltransferase (EC 2.5.1.-)	Menaquinone_and_Phylloquinone_Biosynthesis	Cofactors, Vitamins, Prosthetic Groups, Pigments	rxn05267
peg.3855	dltA,Bsu3846,NP_391729.1,gi|16080901,GeneID:937358	3951069	3951069	D-alanine--poly(phosphoribitol) ligase subunit 1 (EC 6.1.1.13)	D-Alanyl_Lipoteichoic_Acid_Biosynthesis|Methicillin_resistance_in_Staphylococci|Teichoic_and_lipoteichoic_acids_biosynthesis	Cell Wall and Capsule|Virulence	rxn10191
peg.3856	dltB,Bsu3847,NP_391730.1,gi|16080902,GeneID:937360	3952577	3952577	D-alanyl transfer protein DltB	D-Alanyl_Lipoteichoic_Acid_Biosynthesis|Methicillin_resistance_in_Staphylococci|Teichoic_and_lipoteichoic_acids_biosynthesis	Cell Wall and Capsule|Virulence	rxn10191
peg.3857	dltC,Bsu3848,NP_391731.1,gi|16080903,GeneID:937361	3953781	3953781	D-alanine--poly(phosphoribitol) ligase subunit 2 (EC 6.1.1.13)	D-Alanyl_Lipoteichoic_Acid_Biosynthesis|Methicillin_resistance_in_Staphylococci|Teichoic_and_lipoteichoic_acids_biosynthesis	Cell Wall and Capsule|Virulence	rxn10191
peg.3858	dltD,Bsu3849,NP_391732.1,gi|16080904,GeneID:937362	3954017	3954017	Poly(glycerophosphate chain) D-alanine transfer protein DltD	D-Alanyl_Lipoteichoic_Acid_Biosynthesis|Methicillin_resistance_in_Staphylococci|Teichoic_and_lipoteichoic_acids_biosynthesis	Cell Wall and Capsule|Virulence	rxn10191
peg.3860	ywaA,Bsu3851,NP_391734.1,gi|16080906,GeneID:937372	3956185	3956185	Branched-chain amino acid aminotransferase (EC 2.6.1.42)	Alanine_biosynthesis|Aminotransferases:Aromatic_Pathway_and_More,_A_work_in_progress|Branched-Chain_Amino_Acid_Biosynthesis|Dehydrogenase_complexes|Isoleucine_degradation|Leucine_Biosynthesis|Leucine_Degradation_and_HMG-CoA_Metabolism|Methionine_Salvage|Pyruvate_Alanine_Serine_Interconversions|Valine_degradation	Amino Acids and Derivatives|Carbohydrates	rxn01575|rxn00806|rxn00903
peg.3861	licH,Bsu3852,NP_391735.1,gi|16080907,GeneID:937373	3957310	3957310	6-phospho-beta-glucosidase (EC 3.2.1.86)	Beta-Glucoside_Metabolism	Carbohydrates	rxn03481|rxn03482|rxn00608
peg.3862	licA,Bsu3853,NP_391736.1,gi|16080908,GeneID:937374	3958635	3958635	PTS system, cellobiose-specific IIA component (EC 2.7.1.69)	Beta-Glucoside_Metabolism	Carbohydrates	rxn05518
peg.3863	licC,Bsu3854,NP_391737.1,gi|16080909,GeneID:937375	3958986	3958986	PTS system, cellobiose-specific IIC component (EC 2.7.1.69)	Beta-Glucoside_Metabolism	Carbohydrates	rxn05518
peg.3864	licB,Bsu3855,NP_391738.1,gi|16080910,GeneID:937379	3960360	3960360	PTS system, cellobiose-specific IIB component (EC 2.7.1.69)|PTS system, lichenan-, cellobiose-specific IIB component (EC 2.7.1.69)	Beta-Glucoside_Metabolism	Carbohydrates	rxn05518
peg.3868	katX,Bsu3859,NP_391742.1,gi|16080914,GeneID:937399	3963790	3963790	Catalase (EC 1.11.1.6)	Oxidative_stress|Photorespiration_(oxidative_C2_cycle)|Protection_from_Reactive_Oxygen_Species	Stress Response|Carbohydrates	rxn00006
peg.3876	yxlA,Bsu3867,NP_391750.1,gi|16080922,GeneID:937405	3969852	3969852	Purine-cytosine permease			rxn05316|rxn05204|rxn05527|rxn05317|rxn05680|rxn05318|rxn05203
peg.3880	cydB,Bsu3871,NP_391754.1,gi|16080926,GeneID:937412	3975583	3975583	Cytochrome d ubiquinol oxidase subunit II (EC 1.10.3.-)	Cytochrome_c_oxidases_d@O_copy|Terminal_cytochrome_d_ubiquinol_oxidases|Terminal_cytochrome_oxidases	Respiration	rxn10045
peg.3881	cydA,Bsu3872,NP_391755.1,gi|16080927,GeneID:937406	3976583	3976583	Cytochrome d ubiquinol oxidase subunit I (EC 1.10.3.-)	Cytochrome_c_oxidases_d@O_copy|Terminal_cytochrome_d_ubiquinol_oxidases|Terminal_cytochrome_oxidases	Respiration	rxn10045
peg.3882	yxkJ,Bsu3873,NP_391756.1,gi|16080928,GeneID:937407	3978545	3978545	L-Malate Citrate symporter (TC 2.A.24.2.4)			rxn05211|rxn05605
peg.3888	aldY,Bsu3879,NP_391762.1,gi|16080934,GeneID:937414	3985220	3985220	Aldehyde dehydrogenase (EC 1.2.1.3)	Entner-Doudoroff_Pathway|Glycerolipid_and_Glycerophospholipid_Metabolism_in_Bacteria|Methylglyoxal_Metabolism|Pyruvate_metabolism_II:_acetyl-CoA,_acetogenesis_from_pyruvate	Carbohydrates|Fatty Acids and Lipids	rxn05734|rxn00979|rxn02853|rxn00506|rxn05735|rxn01851|rxn01286
peg.3891	galE,Bsu3882,NP_391765.1,gi|16080937,GeneID:937420	3988740	3988740	UDP-glucose 4-epimerase (EC 5.1.3.2)	Lactose_and_Galactose_Uptake_and_Utilization|N-linked_Glycosylation_in_Bacteria|Rhamnose_containing_glycans|linker_unit-arabinogalactan_synthesis	Carbohydrates|Virulence|Cell Wall and Capsule	rxn00214|rxn00295
peg.3897	pepT,Bsu3888,NP_391771.1,gi|16080943,GeneID:937428	3993867	3993867	Tripeptide aminopeptidase (EC 3.4.11.4)			rxn00350
peg.3900	yxjH,Bsu3891,NP_391774.1,gi|16080946,GeneID:937440	3996756	3996756	Methionine synthase II (cobalamin-independent)			rxn00693
peg.3901	yxjG,Bsu3892,NP_391775.1,gi|16080947,GeneID:937457	3998141	3998141	Methionine synthase II (cobalamin-independent)			rxn00693
peg.3902	yxjF,Bsu3893,NP_391776.1,gi|16080948,GeneID:937450	3999327	3999327	D-beta-hydroxybutyrate dehydrogenase (EC 1.1.1.30)			rxn00992
peg.3903	yxjE,Bsu3894,NP_391777.1,gi|16080949,GeneID:937453	4000117	4000117	Butyrate-acetoacetate CoA-transferase subunit B (EC 2.8.3.9)			rxn00290|rxn00994
peg.3904	yxjD,Bsu3895,NP_391778.1,gi|16080950,GeneID:937468	4000764	4000764	Butyrate-acetoacetate CoA-transferase subunit A (EC 2.8.3.9)			rxn00290|rxn00994
peg.3907	yxjA,Bsu3898,NP_391781.1,gi|16080953,GeneID:937472	4004541	4004541	Nucleoside permease nupC			rxn05198|rxn05199|rxn05200|rxn05205
peg.3910	katB,Bsu3901,NP_391784.1,gi|16080956,GeneID:937481	4006932	4006932	Catalase (EC 1.11.1.6)	Oxidative_stress|Photorespiration_(oxidative_C2_cycle)|Protection_from_Reactive_Oxygen_Species	Stress Response|Carbohydrates	rxn00006
peg.3911	yxiQ,Bsu3902,NP_391785.1,gi|16080957,GeneID:937469	4009193	4009193	Ca(2+) Citrate symporter (TC 2.A.11.1.2)	Citrate_Metabolism,_Transport,_and_Regulation	Carbohydrates	rxn05213
peg.3931	bglH,Bsu3922,NP_391805.1,gi|16080977,GeneID:937512	4031135	4031135	6-phospho-beta-glucosidase (EC 3.2.1.86)|Beta-glucosidase (EC 3.2.1.21)	Beta-Glucoside_Metabolism|Fructooligosaccharides(FOS)_and_Raffinose_Utilization|Sucrose_Metabolism	Carbohydrates	rxn09978|rxn00222|rxn09979
peg.3932	bglP,Bsu3923,NP_391806.1,gi|16080978,GeneID:937518	4032567	4032567	PTS system, beta-glucoside-specific IIA component (EC 2.7.1.69)|PTS system, beta-glucoside-specific IIB component (EC 2.7.1.69)|PTS system, beta-glucoside-specific IIC component (EC 2.7.1.69)	Beta-Glucoside_Metabolism	Carbohydrates	rxn05647|rxn05501
peg.3940	hutH,Bsu3931,NP_391814.1,gi|16080986,GeneID:937541	4040840	4040840	Histidine ammonia-lyase (EC 4.3.1.3)	Histidine_Degradation	Amino Acids and Derivatives	rxn00867
peg.3941	hutU,Bsu3932,NP_391815.1,gi|16080987,GeneID:937542	4042363	4042363	Urocanate hydratase (EC 4.2.1.49)	Histidine_Degradation	Amino Acids and Derivatives	rxn02085
peg.3942	hutI,Bsu3933,NP_391816.1,gi|16080988,GeneID:937531	4044034	4044034	Imidazolonepropionase (EC 3.5.2.7)	Histidine_Degradation	Amino Acids and Derivatives	rxn01642
peg.3943	hutG,Bsu3934,NP_391817.1,gi|16080989,GeneID:937546	4045292	4045292	Formiminoglutamase (EC 3.5.3.8)	Histidine_Degradation	Amino Acids and Derivatives	rxn01639
peg.3944	hutM,Bsu3935,NP_391818.1,gi|16080990,GeneID:938565	4046327	4046327	Histidine transport protein (permease)	Histidine_Degradation	Amino Acids and Derivatives	rxn05299
peg.3945	pdp,Bsu3936,NP_391819.1,gi|16080991,GeneID:937540	4047798	4047798	Pyrimidine-nucleoside phosphorylase (EC 2.4.2.2)	Deoxyribose_and_Deoxynucleoside_Catabolism|pyrimidine_conversions	Carbohydrates|Nucleosides and Nucleotides	rxn01648|rxn01366
peg.3946	nupC,Bsu3937,NP_391820.1,gi|16080992,GeneID:937534	4049132	4049132	Nucleoside permease NupC	Deoxyribose_and_Deoxynucleoside_Catabolism	Carbohydrates	rxn05198|rxn05199|rxn05200|rxn05205
peg.3947	dra,Bsu3938,NP_391821.1,gi|16080993,GeneID:938608	4050429	4050429	Deoxyribose-phosphate aldolase (EC 4.1.2.4)	Deoxyribose_and_Deoxynucleoside_Catabolism	Carbohydrates	rxn00784
peg.3950	yxeR,Bsu3941,NP_391824.1,gi|16080996,GeneID:937551	4053144	4053144	Ethanolamine permease	Ethanolamine_utilization	Carbohydrates	rxn05551
peg.3952	yxeP,Bsu3943,NP_391826.1,gi|16080998,GeneID:937572	4055660	4055660	N-acetyl-L,L-diaminopimelate deacetylase homolog (EC 3.5.1.18)			rxn01973
peg.3953	yxeO,Bsu3944,NP_391827.1,gi|16080999,GeneID:937555	4056819	4056819	amino acid ABC transporter, ATP-binding protein			rxn05237|rxn05304
peg.3954	yxeN,Bsu3945,NP_391828.1,gi|16081000,GeneID:937554	4057581	4057581	amino acid ABC transporter, permease protein			rxn05237|rxn05304
peg.3955	yxeM,Bsu3946,NP_391829.1,gi|16081001,GeneID:937568	4058278	4058278	Cysteine ABC transporter, substrate-binding protein			rxn05237|rxn05304
peg.3959	yxeI,Bsu3950,NP_391833.1,gi|16081005,GeneID:937573	4061333	4061333	Choloylglycine hydrolase (EC 3.5.1.24)			rxn04068|rxn03094|rxn02795
peg.3972	iolJ,Bsu3963,NP_391846.1,gi|16081018,GeneID:937601	4071871	4071871	5-keto-2-deoxy-D-gluconate-6 phosphate aldolase (EC 4.1.2.29)	Inositol_catabolism	Carbohydrates	rxn01176
peg.3974	iolH,Bsu3965,NP_391848.1,gi|16081020,GeneID:937613	4073686	4073686	Glyceraldehyde-3-phosphate ketol-isomerase (EC 5.3.1.1)	Inositol_catabolism	Carbohydrates	rxn00747
peg.3975	iolG,Bsu3966,NP_391849.1,gi|16081021,GeneID:937615	4074575	4074575	Myo-inositol 2-dehydrogenase (EC 1.1.1.18)	Inositol_catabolism	Carbohydrates	rxn00879
peg.3976	iolF,Bsu3967,NP_391850.1,gi|16081022,GeneID:937616	4075632	4075632	Minor myo-inositol transporter IolF	Inositol_catabolism	Carbohydrates	rxn05593
peg.3977	iolE,Bsu3968,NP_391851.1,gi|16081023,GeneID:936212	4076966	4076966	Inosose dehydratase (EC 4.2.1.44)	Inositol_catabolism	Carbohydrates	rxn02007
peg.3978	iolD,Bsu3969,NP_391852.1,gi|16081024,GeneID:937590	4077876	4077876	Epi-inositol hydrolase	Inositol_catabolism	Carbohydrates	rxn03931
peg.3979	iolC,Bsu3970,NP_391853.1,gi|16081025,GeneID:937622	4079822	4079822	5-keto-2-deoxygluconokinase (EC 2.7.1.92)	Inositol_catabolism	Carbohydrates	rxn03932
peg.3980	iolB,Bsu3971,NP_391854.1,gi|16081026,GeneID:937580	4080823	4080823	5-keto-2-deoxygluconokinase B (EC 2.7.1.92)	Inositol_catabolism	Carbohydrates	rxn03932
peg.3981	iolA,Bsu3972,NP_391855.1,gi|16081027,GeneID:937575	4081713	4081713	Methylmalonate-semialdehyde dehydrogenase [inositol] (EC 1.2.1.27)	Inositol_catabolism	Carbohydrates	rxn00671|rxn00501|rxn09944
peg.3986	yxcC,Bsu3977,NP_391860.1,gi|16081032,GeneID:937639	4086796	4086796	Minor myo-inositol transporter IolF	Inositol_catabolism	Carbohydrates	rxn05593
peg.3991	aldX,Bsu3982,NP_391865.1,gi|16081037,GeneID:937653	4092773	4092773	Aldehyde dehydrogenase (EC 1.2.1.3)	Entner-Doudoroff_Pathway|Glycerolipid_and_Glycerophospholipid_Metabolism_in_Bacteria|Methylglyoxal_Metabolism|Pyruvate_metabolism_II:_acetyl-CoA,_acetogenesis_from_pyruvate	Carbohydrates|Fatty Acids and Lipids	rxn05734|rxn00979|rxn02853|rxn00506|rxn05735|rxn01851|rxn01286
peg.3997	asnH,Bsu3988,NP_391871.1,gi|16081043,GeneID:937677	4097719	4097719	Asparagine synthetase [glutamine-hydrolyzing] (EC 6.3.5.4)	Glutamine,_Glutamate,_Aspartate_and_Asparagine_Biosynthesis	Amino Acids and Derivatives	rxn00416
peg.4004	yxaG,Bsu3995,NP_391878.1,gi|16081050,GeneID:937689	4105451	4105451	Quercetin 2,3-dioxygenase (EC 1.13.11.24)			rxn01555
peg.4010	yxaA,Bsu4001,NP_391884.1,gi|16081056,GeneID:937708	4111281	4111281	Glycerate kinase (EC 2.7.1.31)	D-galactarate,_D-glucarate_and_D-glycerate_catabolism|Glycerate_metabolism|Glycerolipid_and_Glycerophospholipid_Metabolism_in_Bacteria|Glycine_and_Serine_Utilization|Photorespiration_(oxidative_C2_cycle)|Serine-glyoxylate_cycle	Carbohydrates|Fatty Acids and Lipids|Amino Acids and Derivatives	rxn01102
peg.4012	gntK,Bsu4003,NP_391886.1,gi|16081058,GeneID:937713	4113349	4113349	Gluconokinase (EC 2.7.1.12)	D-gluconate_and_ketogluconates_metabolism|Entner-Doudoroff_Pathway	Carbohydrates	rxn01275
peg.4013	gntP,Bsu4004,NP_391887.1,gi|16081059,GeneID:937715	4114919	4114919	Gluconate permease, Bsu4004 homolog	D-gluconate_and_ketogluconates_metabolism	Carbohydrates	rxn05571
peg.4014	gntZ,Bsu4005,NP_391888.1,gi|16081060,GeneID:937716	4116288	4116288	6-phosphogluconate dehydrogenase, decarboxylating (EC 1.1.1.44)	D-gluconate_and_ketogluconates_metabolism|Entner-Doudoroff_Pathway|Formaldehyde_assimilation:_Ribulose_monophosphate_pathway|Pentose_phosphate_pathway	Carbohydrates	rxn01115
peg.4017	bglA,Bsu4008,NP_391891.1,gi|16081063,GeneID:937718	4120374	4120374	6-phospho-beta-glucosidase (EC 3.2.1.86)	Beta-Glucoside_Metabolism	Carbohydrates	rxn03481|rxn03482|rxn09992|rxn00608|rxn08025
peg.4018	yyzE,Bsu4009,NP_391892.1,gi|16081064,GeneID:937724	4121827	4121827	PTS system, glucose-specific IIBC component (EC 2.7.1.69)	Sucrose_Metabolism	Carbohydrates	rxn05226
peg.4025	fbp,Bsu4016,NP_391899.1,gi|16081071,GeneID:937744	4127237	4127237	Fructose-1,6-bisphosphatase, Bacillus type (EC 3.1.3.11)	Calvin-Benson_cycle|Glycolysis_and_Gluconeogenesis	Carbohydrates	rxn00549
peg.4038	rocF,Bsu4029,NP_391912.1,gi|16081084,GeneID:937760	4140919	4140919	Arginase (EC 3.5.3.1)	Arginine_and_Ornithine_Degradation	Amino Acids and Derivatives	rxn00394
peg.4039	rocE,Bsu4030,NP_391913.1,gi|16081085,GeneID:937761	4141883	4141883	Arginine permease RocE	Arginine_and_Ornithine_Degradation	Amino Acids and Derivatives	rxn05303
peg.4040	rocD,Bsu4031,NP_391914.1,gi|16081086,GeneID:937755	4143509	4143509	Ornithine aminotransferase (EC 2.6.1.13)	Arginine_and_Ornithine_Degradation|Proline,_4-hydroxyproline_uptake_and_utilization	Amino Acids and Derivatives	rxn00467
peg.4046	yycG,Bsu4037,NP_391920.1,gi|16081092,GeneID:937793	4151060	4151060	Two-component sensor kinase SA14-24	Heme,_hemin_uptake_and_utilization_systems_in_GramPositives	Virulence	rxn05295
peg.4047	yycF,Bsu4038,NP_391921.1,gi|16081093,GeneID:937776	4152903	4152903	Two-component response regulator SA14-24	Heme,_hemin_uptake_and_utilization_systems_in_GramPositives	Virulence	rxn05295
peg.4048	purA,Bsu4039,NP_391922.1,gi|16081094,GeneID:937805	4154641	4154641	Adenylosuccinate synthetase (EC 6.3.4.4)	Histidine_Biosynthesis|Purine_conversions	Amino Acids and Derivatives|Nucleosides and Nucleotides	rxn00838
peg.4050	dnaC,Bsu4041,NP_391924.1,gi|16081096,GeneID:937810	4156679	4156679	Replicative DNA helicase (EC 3.6.1.-) [SA14-24]	DNA-replication	DNA Metabolism	rxn05294
peg.4056	rplI,Bsu4047,NP_391930.1,gi|16081102,GeneID:937830	4162405	4162405	LSU ribosomal protein L9p	Ribosome_LSU_bacterial	Protein Metabolism	rxn05296
peg.4061	yybQ,Bsu4052,NP_391935.1,gi|16081107,GeneID:937817	4167412	4167412	Manganese-dependent inorganic pyrophosphatase (EC 3.6.1.1)			rxn00001
peg.4091	yyaI,Bsu4082,NP_391965.1,gi|16081137,GeneID:937913	4194986	4194986	Maltose O-acetyltransferase (EC 2.3.1.79)	Maltose_and_Maltodextrin_Utilization	Carbohydrates	rxn01133
peg.4092	yyaH,Bsu4083,NP_391966.1,gi|16081138,GeneID:937879	4195558	4195558	Possible glyoxylase family protein (Lactoylglutathione lyase) (EC 4.4.1.5)			rxn01834
peg.4095	rpsR,Bsu4086,NP_391969.1,gi|16081141,GeneID:937906	4197811	4197811	SSU ribosomal protein S18p	Ribosome_SSU_bacterial|Staphylococcal_pathogenicity_islands_SaPI	Protein Metabolism|Virulence	rxn05296
peg.4096	ssb,Bsu4087,NP_391970.1,gi|16081142,GeneID:937911	4198094	4198094	Single-stranded DNA-binding protein	DNA_repair,_bacterial|DNA_repair,_bacterial_RecFOR_pathway|pVir_Plasmid_of_Campylobacter	DNA Metabolism|Virulence	rxn05294
peg.4097	rpsF,Bsu4088,NP_391971.1,gi|16081143,GeneID:937919	4198653	4198653	SSU ribosomal protein S6p	Ribosome_SSU_bacterial	Protein Metabolism	rxn05296
peg.4111	rnpA,Bsu4102,NP_391985.1,gi|16081157,GeneID:937930	4213961	4213961	Ribonuclease P protein component (EC 3.1.26.5)	General_secretory_pathway_(Sec-SRP)_complex_(TC_3.A.5.1.1)|tRNA_processing	Protein Metabolism|RNA Metabolism	rxn05295
peg.4112	rpmH,Bsu4103,NP_391986.1,gi|16081158,GeneID:937942	4214463	4214463	LSU ribosomal protein L34p	Ribosome_LSU_bacterial	Protein Metabolism	rxn05296

## Sheet: Table S3
Table S3. The lower bounds and upper bounds of reactions based on the 13C flux data.
	Reactions	Lower bounds	Upper bound
	rxn00604	0	6.5
	rxn02380	-6.9	6.9
	rxn00011	0	9.24
	rxn01100	-0.94	9.4
	rxn00459	-0.6	0.6
	rxn00148	-1.86	1.86
	rxn01871	-0.75	0.75

## Sheet: Table S4
Table S4. The targets possible targets for overproduction of IMP and inosine predicted by OptForceMUST.
Reaction	Reaction Fomula	Prediction for overproduction of IMP		Prediction for overproduction of inosine		GENE ID	Description	Ratio of Growth rate before/after rxn del	SUBSYSTEM CLASS
		Modification Suggestion	Gene name	Modification Suggestion	Gene name
rxn05229	cpd00002[c] + cpd02140[c] + cpd00242[c] -> cpd00067[c] + cpd00008[c] + cpd00009[c] + cpd02893[c]	'Up regulation'	purE, purK	'Up regulation'	purE, purK	(peg.643 and peg.644)	NCAIR synthetase and NCAIR mutase	1	De_Novo_Purine_Biosynthesis
rxn04783	cpd00002[c] + cpd00047[c] + cpd02394[c] -> cpd00067[c] + cpd00008[c] + cpd00009[c] + cpd02678[c]	[]	purT	[]	purT	peg.224	glycinamide ribonucleotide transformylase	1	De_Novo_Purine_Biosynthesis
rxn03147	cpd00002[c] + cpd00041[c] + cpd02893[c] -> 2 cpd00067[c] + cpd00008[c] + cpd00009[c] + cpd02921[c]	'Up regulation'	purC,	'Up regulation'	purC,	peg.646	1-(5-Phosphoribosyl)-5-amino-4-carboxyimidazoleL-aspartate ligase	1	De_Novo_Purine_Biosynthesis
rxn03136	cpd02921[c] <=> cpd00106[c] + cpd02851[c]	'Up regulation'	purB	'Up regulation'	purB	peg.645	1-(5'-Phosphoribosyl)-5-amino-4-(N-succinocarboxamide)-imidazole	1	De_Novo_Purine_Biosynthesis
rxn03137	cpd02851[c] + cpd00201[c] <=> cpd00087[c] + cpd02884[c]	'Up regulation'	purH	'Up regulation'	purH	peg.653	10-Formyltetrahydrofolate5'-phosphoribosyl-5-amino-4-	1	De_Novo_Purine_Biosynthesis
rxn03084	cpd00001[c] + cpd00002[c] + cpd00053[c] + cpd02678[c] -> cpd00067[c] + cpd00008[c] + cpd00009[c] + cpd00023[c] + cpd02826[c]	'Up regulation'	yexA, purL,purQ	'Up regulation'	yexA, purL,purQ	(peg.647 and peg.648 and peg.649)	5'-PhosphoribosylformylglycinamideL-glutamine amido-ligase	1	De_Novo_Purine_Biosynthesis
rxn03004	cpd02394[c] + cpd00201[c] -> cpd00067[c] + cpd02678[c] + cpd00087[c]	[]	purN	[]	purN	peg.652	10-Formyltetrahydrofolate5'-phosphoribosylglycinamide	1	De_Novo_Purine_Biosynthesis
rxn02937	cpd00002[c] + cpd02826[c] <=> cpd00067[c] + cpd00008[c] + cpd00009[c] + cpd02140[c]	'Up regulation'	purM	'Up regulation'	purM	peg.651	2-(Formamido)-N1-(5-phosphoribosyl)acetamidine cyclo-ligase	1	De_Novo_Purine_Biosynthesis
rxn02895	cpd00002[c] + cpd00033[c] + cpd01982[c] -> cpd00067[c] + cpd00008[c] + cpd00009[c] + cpd02394[c]	'Up regulation'	purD	'Up regulation'	purD	peg.654	5-Phospho-D-ribosylamineglycine ligase (ADP-forming)	1	De_Novo_Purine_Biosynthesis
rxn00832	cpd02884[c] <=> cpd00001[c] + cpd00114[c]	'Up regulation'	purH	'Up regulation'	purH	peg.653	IMP 1,2-hydrolase (decyclizing)	1	De_Novo_Purine_Biosynthesis
rxn00790	cpd00001[c] + cpd00053[c] + cpd00103[c] -> cpd00012[c] + cpd00023[c] + cpd01982[c]	'Up regulation'	purF	'Up regulation'	purF	peg.650	5-Phosphoribosylaminepyrophosphate phosphoribosyltransferase	1	De_Novo_Purine_Biosynthesis
rxn00800	cpd02375[c] <=> cpd00018[c] + cpd00106[c]	'Up regulation'	purB	'Up regulation'	purB	peg.645	N6-(1,2-Dicarboxyethyl)AMP AMP-lyase	1	De_Novo_Purine_Biosynthesis Purine_conversions
rxn00770	cpd00002[c] + cpd00101[c] <=> cpd00018[c] + cpd00103[c]	'Up regulation'	prs	'Up regulation'	prs	peg.51	ATPD-ribose-5-phosphate pyrophosphotransferase	1.0322e-15	De_Novo_Purine_Biosynthesis, Pentose_phosphate_pathway
rxn02380	cpd00863[c] <=> cpd00072[c]	'Down regulation'	pgi	'Down regulation'	pgi	peg.3138	beta-D-Glucose 6-phosphate ketol-isomerase	0.772	Glycolysis_and_Gluconeogenesis
rxn02314	cpd00002[c] + cpd00805[c] <=> cpd00008[c] + cpd02371[c]	[]	pfk, fruB	[]	pfk, fruB	(peg.2922) or (peg.1441)	ATPD-tagatose-6-phosphate 1-phosphotransferase	1	Glycolysis_and_Gluconeogenesis
rxn01870	cpd00802[c] <=> cpd00095[c] + cpd00448[c]	[]	fbaA	'Up regulation'	fbaA	peg.3719	D-Fructose 1-phosphate D-glyceraldehyde-3-phosphate-lyase	0.7732	Glycolysis_and_Gluconeogenesis
rxn01343	cpd00002[c] + cpd00238[c] <=> cpd00008[c] + cpd00349[c]	'Up regulation'	pfk	[]	pfk	peg.2922	ATPSedoheptulose 7-phosphate 1-phosphotransferase	1	Glycolysis_and_Gluconeogenesis
rxn01334	cpd00349[c] <=> cpd00095[c] + cpd00236[c]	'Up regulation'	fbaA	[]	fbaA	peg.3719	Sedoheptulose 1,7-bisphosphate D-glyceraldehyde-3-phosphate-lyase	1	Glycolysis_and_Gluconeogenesis
rxn01106	cpd00482[c] <=> cpd00169[c]	[]	pgm	[]	pgm	peg.3397	2-Phospho-D-glycerate 2,3-phosphomutase	1	Glycolysis_and_Gluconeogenesis
rxn01100	cpd00067[c] + cpd00002[c] + cpd00169[c] <=> cpd00008[c] + cpd00203[c]	[]	pgk	'Up regulation'	pgk	peg.3399	ATP3-phospho-D-glycerate 1-phosphotransferase	0.7721	Glycolysis_and_Gluconeogenesis
rxn00786	cpd00290[c] <=> cpd00095[c] + cpd00102[c]	[]	ywjI	[]	ywjI	peg.3719	D-Fructose-1,6-bisphosphate D-glyceraldehyde-3-phosphate-lyase	1	Glycolysis_and_Gluconeogenesis
rxn00782	cpd00005[c] + cpd00203[c] -> cpd00009[c] + cpd00006[c] + cpd00102[c]	[]	gapB	[]	gapB	peg.2905	D-Glyceraldehyde-3-phosphateNADP+ oxidoreductase(phosphorylating)	1	Glycolysis_and_Gluconeogenesis
rxn00781	cpd00009[c] + cpd00003[c] + cpd00102[c] <=> cpd00004[c] + cpd00203[c]	[]	gap	'Up regulation'	gap	peg.3400	D-Glyceraldehyde-3-phosphateNAD+ oxidoreductase(phosphorylating)	0.7721	Glycolysis_and_Gluconeogenesis
rxn00747	cpd00102[c] <=> cpd00095[c]	[]	tpi,iolH	[]	tpi,iolH	(peg.3398) or (peg.3974)	D-Glyceraldehyde-3-phosphate ketol-isomerase	1	Glycolysis_and_Gluconeogenesis
rxn00549	cpd00001[c] + cpd00290[c] -> cpd00067[c] + cpd00009[c] + cpd00072[c]	[]	ywjI, fbp	[]	ywjI, fbp	(peg.3716) or (peg.4025)	D-Fructose-1,6-bisphosphate 1-phosphohydrolase	1	Glycolysis_and_Gluconeogenesis
rxn00545	cpd00002[c] + cpd00072[c] <=> cpd00008[c] + cpd00290[c]	[]	pfk	[]	pfk	peg.2922	ATPD-fructose-6-phosphate 1-phosphotransferase	1	Glycolysis_and_Gluconeogenesis
rxn00459	cpd00482[c] <=> cpd00001[c] + cpd00061[c]	[]	eno	[]	eno	peg.3396	2-Phospho-D-glycerate hydro-lyase	1	Glycolysis_and_Gluconeogenesis
rxn00216	cpd00002[c] + cpd00027[c] <=> cpd00008[c] + cpd00079[c]	[]	glck	[]	glck	peg.2489	ATPD-glucose 6-phosphotransferase	1	Glycolysis_and_Gluconeogenesis
rxn00148	cpd00002[c] + cpd00020[c] <=> cpd00008[c] + cpd00061[c]	[]	pykA	[]	pykA	peg.2921	ATPpyruvate O2-phosphotransferase	1	Glycolysis_and_Gluconeogenesis
rxn00147	cpd00001[c] + cpd00002[c] + cpd00020[c] -> cpd00067[c] + cpd00009[c] + cpd00018[c] + cpd00061[c]	[]	pps	[]	pps	peg.1886	ATPpyruvate,water phosphotransferase	1	Glycolysis_and_Gluconeogenesis
rxn03644	cpd03583[c] <=> cpd00072[c]	[]	tlpC	[]	tlpC	peg.346	6-phospho-3-hexuloisomerase	1	Pentose_phosphate_pathway
rxn03643	cpd00055[c] + cpd00171[c] <=> cpd03583[c]	[]	yckF	[]	yckF	peg.347	D-arabino-3-Hexulose 6-phosphate formaldehyde-lyase	1	Pentose_phosphate_pathway
rxn01476	cpd00001[c] + cpd00911[c] <=> cpd00067[c] + cpd00284[c]	'Up regulation'	ykgB	'Up regulation'	ykgB	peg.1303	6-Phospho-D-glucono-1,5-lactone lactonohydrolase	1	Pentose_phosphate_pathway
rxn01333	cpd00072[c] + cpd00236[c] -> cpd00102[c] + cpd00238[c]	[]	ywjH	[]	ywjH	peg.3718	Sedoheptulose-7-phosphateD-glyceraldehyde-3-phosphate ywjH	1	Pentose_phosphate_pathway
rxn01116	cpd00171[c] <=> cpd00198[c]	'Up regulation'	yloR	[]	yloR	peg.1581	D-Ribulose-5-phosphate 3-epimerase	1	Pentose_phosphate_pathway
rxn01115	cpd00006[c] + cpd00284[c] -> cpd00011[c] + cpd00005[c] + cpd00171[c]	'Up regulation'	yqjI,gntZ	'Up regulation'	yqjI,gntZ	(peg.2391) or (peg.4014)	6-Phospho-D-gluconateNADP+ 2-oxidoreductase (decarboxylating)	1	Pentose_phosphate_pathway
rxn00785	cpd00072[c] + cpd00102[c] <=> cpd00198[c] + cpd00236[c]	'Up regulation'	tkt	[]	tkt	peg.1793	D-Fructose 6-phosphateD-glyceraldehyde-3-phosphate glycolaldehyde	1	Pentose_phosphate_pathway
rxn00778	cpd00475[c] <=> cpd00101[c]	[]	drm	'Up regulation'	drm	peg.2355	D-Ribose 1,5-phosphomutase drm	1	Pentose_phosphate_pathway
rxn00777	cpd00101[c] <=> cpd00171[c]	'Up regulation'	ywlF	'Up regulation'	ywlF	peg.3699	D-Ribose-5-phosphate ketol-isomerase	1	Pentose_phosphate_pathway
rxn00604	cpd00079[c] + cpd00006[c] <=> cpd00067[c] + cpd00005[c] + cpd00911[c]	'Up regulation'	zwf	'Up regulation'	zwf	peg.2390	D-Glucose-6-phosphateNADP+ 1-oxoreductase	1	Pentose_phosphate_pathway
rxn09562	cpd00115[c] + cpd00126[c] <=> cpd00177[c] + cpd00031[c]	[]	yloD	[]	yloD	peg.1570	guanylate kinase (GMPdATP)	1	Purine_conversions
rxn01544	cpd00309[c] + cpd00103[c] -> cpd00012[c] + cpd00497[c]	'Knockout'	xpt	'Knockout'	xpt	(peg.68) or (peg.2212)	XMPpyrophosphate phosphoribosyltransferase	1	Purine_conversions
rxn01509	cpd00002[c] + cpd00296[c] <=> cpd00008[c] + cpd00295[c]	[]	yloD	[]	yloD	peg.1570	ATP(d)GMP phosphotransferase	1	Purine_conversions
rxn01508	cpd00002[c] + cpd00438[c] <=> cpd00008[c] + cpd00294[c]	[]	yaaG, yaaF	[]	yaaG, yaaF	(peg.14) or (peg.15)	ATPdeoxyadenosine 5'-phosphotransferase	1	Purine_conversions
rxn01444	cpd00002[c] + cpd00277[c] <=> cpd00008[c] + cpd00296[c]	[]	yaaG, yaaF	[]	yaaG, yaaF	(peg.14) or (peg.15)	ATPdeoxyguanosine 5'-phosphotransferase	1	Purine_conversions
rxn01353	cpd00002[c] + cpd00295[c] <=> cpd00008[c] + cpd00241[c]	[]	ndk	[]	ndk	peg.2277	ATPnucleoside-diphosphate phosphatransferase	1	Purine_conversions
rxn01225	cpd00001[c] + cpd00067[c] + cpd00207[c] -> cpd00013[c] + cpd00309[c]	'Knockout'	yknA	'Knockout'	yknA	peg.1319	Guanine aminohydrolase	1	Purine_conversions
rxn01127	cpd00002[c] + cpd00294[c] <=> cpd00008[c] + cpd00177[c]	[]	adk	[]	adk	peg.137	ATPAMP phosphotransferase	1	Purine_conversions
rxn00926	cpd00001[c] + cpd00067[c] + cpd00128[c] -> cpd00013[c] + cpd00226[c]	[]	pnp, deoD	[]	pnp, deoD	(peg.1454) or (peg.657)	Adenine aminohydrolase	1	Purine_conversions
rxn00917	cpd00001[c] + cpd00002[c] + cpd00053[c] + cpd00497[c] -> cpd00067[c] + cpd00012[c] + cpd00018[c] + cpd00126[c] + cpd00023[c]	[]	guaA	[]	guaA	peg.636	Xanthosine-5'-phosphateL-glutamine amido-ligase (AMP-forming)	1	Purine_conversions
rxn00915	cpd00207[c] + cpd00103[c] -> cpd00012[c] + cpd00126[c]	'Knockout'	hprT	'Knockout'	hprT	peg.68	GMPpyrophosphate phosphoribosyltransferase	1	Purine_conversions
rxn00838	cpd00038[c] + cpd00041[c] + cpd00114[c] -> 2 cpd00067[c] + cpd00009[c] + cpd00031[c] + cpd02375[c]	'Up regulation'	purA	'Knockout'	purA	peg.4048	IMPL-aspartate ligase (GDP-forming)	1	Purine_conversions
rxn00837	2 cpd00067[c] + cpd00126[c] + cpd00005[c] -> cpd00013[c] + cpd00006[c] + cpd00114[c]	[]	yumD	[]	yumD	peg.3219	NADHguanosine-5'-phosphate oxidoreductase(deaminating)	1	Purine_conversions
rxn00834	cpd00001[c] + cpd00003[c] + cpd00114[c] <=> cpd00067[c] + cpd00004[c] + cpd00497[c]	'Up regulation'	guaB	'Knockout'	guaB	peg.9	IMPNAD+ oxidoreductase	1	Purine_conversions
rxn00239	cpd00002[c] + cpd00126[c] <=> cpd00008[c] + cpd00031[c]	[]	yloD	[]	yloD	peg.1570	ATP(d)GMP phosphotransferase	1	Purine_conversions
rxn00139	cpd00128[c] + cpd00103[c] -> cpd00012[c] + cpd00018[c]	[]	apt	[]	apt	peg.2764	AMPpyrophosphate phosphoribosyltransferase	1	Purine_conversions
rxn00097	cpd00002[c] + cpd00018[c] <=> 2 cpd00008[c]	'Up regulation'	adk	'Up regulation'	adk	peg.137	ATPAMP phosphotransferase	3.5217e-16	Purine_conversions
rxn01367	cpd00001[c] + cpd00989[c] -> cpd00067[c] + cpd00009[c] + cpd00249[c]	'Knockout'	yfkN, yfnB	'Knockout'	yfkN, yfnB	(peg.784) or (peg.733)	Uridine 3'-monophosphate phosphohydrolase	1	Purine_conversions pyrimidine_conversions
rxn09355	cpd00001[c] + cpd00144[c] -> cpd00091[c] + cpd03191[c]	'Knockout'	yunD	'Knockout'	yunD	peg.3243	UDP-D-glucuronate pyrophosphohydrolase (periplasm)	1	Purine_conversions pyrimidine_conversions
rxn09348	cpd00001[c] + cpd00043[c] -> cpd00091[c] + cpd00348[c]	[]	yunD	[]	yunD	peg.3243	UDPgalactose pyrophosphohydrolase	1	Purine_conversions pyrimidine_conversions
rxn09341	cpd00001[c] + cpd00037[c] -> cpd00091[c] + cpd02611[c]	[]	yunD	[]	yunD	peg.3243	UDP-N-acetyl-D-glucosamine pyrophosphohydrolase (periplasm)	1	Purine_conversions pyrimidine_conversions
rxn09340	cpd00001[c] + cpd00175[c] -> cpd00091[c] + cpd15390[c]	'Knockout'	yunD	'Knockout'	yunD	peg.3243	UDP-N-acetyl-D-galactosamine pyrophosphohydrolase (periplasm)	1	Purine_conversions pyrimidine_conversions
rxn03483	cpd00001[c] + cpd03702[c] -> cpd03701[c]	'Knockout'	yfkN	'Knockout'	yfkN	peg.784	2',3'-Cyclic GMP 3'-nucleotidohydrolase	1	Purine_conversions pyrimidine_conversions
rxn02762	cpd00001[c] + cpd01571[c] -> cpd03454[c]	'Knockout'	yfkN	'Knockout'	yfkN	peg.784	2',3'-Cyclic CMP 3'-nucleotidohydrolase	1	Purine_conversions pyrimidine_conversions
rxn02522	cpd00001[c] + cpd01572[c] -> cpd00989[c]	'Knockout'	yfkN	'Knockout'	yfkN	peg.784	2',3'-Cyclic UMP 3'-nucleotidohydrolase	1	Purine_conversions pyrimidine_conversions
rxn02521	cpd00001[c] + cpd01570[c] -> cpd00988[c]	'Knockout'	yfkN	'Knockout'	yfkN	peg.784	2',3'-Cyclic AMP 3'-nucleotidohydrolase	1	Purine_conversions pyrimidine_conversions
rxn02400	cpd00001[c] + cpd00873[c] -> cpd00067[c] + cpd00009[c] + cpd03471[c]	[]	yfkN, yfnB	[]	yfkN, yfnB	(peg.784) or (peg.733)	Nicotinate D-ribonucleotide phosphohydrolase	1	Purine_conversions pyrimidine_conversions
rxn01961	cpd00001[c] + cpd00497[c] -> cpd00067[c] + cpd00009[c] + cpd01217[c]	[]	yfkN, yfnB	[]	yfkN, yfnB	(peg.784) or (peg.733)	Xanthosine 5'-phosphate phosphohydrolase	1	Purine_conversions pyrimidine_conversions
rxn01704	cpd00001[c] + cpd03454[c] -> cpd00067[c] + cpd00009[c] + cpd00367[c]	'Knockout'	yfkN, yfnB	'Knockout'	yfkN, yfnB	(peg.784) or (peg.733)	Cytidine 3'-phosphate phosphohydrolase	1	Purine_conversions pyrimidine_conversions
rxn01684	cpd00067[c] + cpd00009[c] + cpd01197[c] <=> cpd00360[c] + cpd00475[c]	'Knockout'	pnp, deoD	'Knockout'	pnp, deoD	(peg.1967) or (peg.2354)	Purine nucleosideorthophosphate ribosyltransferase	1	Purine_conversions pyrimidine_conversions
rxn01673	cpd00002[c] + cpd00533[c] <=> cpd00008[c] + cpd00356[c]	[]	ndk	[]	ndk	peg.2277	ATPnucleoside-diphosphate phosphatransferase	1	Purine_conversions pyrimidine_conversions
rxn01670	cpd00001[c] + cpd00355[c] -> cpd00067[c] + cpd00009[c] + cpd02016[c]	[]	yfkN, yfnB	[]	yfkN, yfnB	(peg.784) or (peg.733)	Nicotinamide ribonucleotide phosphohydrolase	1	Purine_conversions pyrimidine_conversions
rxn01549	cpd00001[c] + cpd03701[c] -> cpd00067[c] + cpd00009[c] + cpd00311[c]	'Knockout'	yfkN, yfnB	'Knockout'	yfkN, yfnB	(peg.784) or (peg.733)	Guanosine 3'-phosphate phosphohydrolase	1	Purine_conversions pyrimidine_conversions
rxn01512	cpd00002[c] + cpd00297[c] <=> cpd00008[c] + cpd00357[c]	[]	ndk	[]	ndk	peg.2277	ATPnucleoside-diphosphate phosphatransferase	1	Purine_conversions pyrimidine_conversions
rxn01507	cpd00001[c] + cpd00294[c] -> cpd00067[c] + cpd00009[c] + cpd00438[c]	[]	yfkN, yfnB	[]	yfkN, yfnB	(peg.784) or (peg.733)	2'-Deoxyadenosine 5'-monophosphate phosphohydrolase	1	Purine_conversions pyrimidine_conversions
rxn01445	cpd00001[c] + cpd00296[c] -> cpd00067[c] + cpd00009[c] + cpd00277[c]	[]	yfkN, yfnB	[]	yfkN, yfnB	(peg.784) or (peg.733)	2'-Deoxyguanosine 5'-monophosphate phosphohydrolase	1	Purine_conversions pyrimidine_conversions
rxn01352	cpd00001[c] + cpd00241[c] <=> cpd00067[c] + cpd00421[c] + cpd00277[c]	[]	pnp, deoD	[]	pnp, deoD	(peg.3766) or (peg.578)	dGTP triphosphohydrolase	1	Purine_conversions pyrimidine_conversions
rxn01218	cpd00001[c] + cpd00206[c] -> cpd00067[c] + cpd00009[c] + cpd00654[c]	[]	yfkN, yfnB	[]	yfkN, yfnB	(peg.784) or (peg.733)	2'-Deoxycytidine 5'-monophosphate phosphohydrolase	1	Purine_conversions pyrimidine_conversions
rxn01145	cpd00001[c] + cpd00298[c] -> cpd00067[c] + cpd00009[c] + cpd00184[c]	[]	yfkN, yfnB	[]	yfkN, yfnB	(peg.784) or (peg.733)	Thymidylate 5'-phosphohydrolase	1	Purine_conversions pyrimidine_conversions
rxn01139	cpd00001[c] + cpd00988[c] -> cpd00067[c] + cpd00009[c] + cpd00182[c]	'Knockout'	yfkN, yfnB	'Knockout'	yfkN, yfnB	(peg.784) or (peg.733)	3'-Adenosine monophosphate phosphohydrolase	1	Purine_conversions pyrimidine_conversions
rxn00913	cpd00001[c] + cpd00126[c] -> cpd00067[c] + cpd00009[c] + cpd00311[c]	[]	yfkN, yfnB	[]	yfkN, yfnB	(peg.784) or (peg.733)	Guanosine 5'-monophosphate phosphohydrolase	1	Purine_conversions pyrimidine_conversions
rxn00839	cpd00002[c] + cpd00177[c] <=> cpd00008[c] + cpd00115[c]	[]	ndk	[]	ndk	peg.2277	ATPnucleoside-diphosphate phosphatransferase	1	Purine_conversions pyrimidine_conversions
rxn00831	cpd00001[c] + cpd00114[c] -> cpd00067[c] + cpd00009[c] + cpd00246[c]	[]	yfkN, yfnB	'Up regulation'	yfkN, yfnB	(peg.784) or (peg.733)	Inosine 5'-monophosphate phosphohydrolase	0	Purine_conversions pyrimidine_conversions
rxn00708	cpd00001[c] + cpd00091[c] -> cpd00067[c] + cpd00009[c] + cpd00249[c]	[]	yfkN, yfnB	[]	yfkN, yfnB	(peg.784) or (peg.733)	Uridine 5'-monophosphate phosphohydrolase	1	Purine_conversions pyrimidine_conversions
rxn00515	cpd00002[c] + cpd00090[c] <=> cpd00008[c] + cpd00068[c]	[]	ndk	[]	ndk	peg.2277	ATPnucleoside-diphosphate phosphatransferase	1	Purine_conversions pyrimidine_conversions
rxn00409	cpd00002[c] + cpd00096[c] <=> cpd00008[c] + cpd00052[c]	[]	ndk	[]	ndk	peg.2277	ATPnucleoside-diphosphate phosphatransferase	1	Purine_conversions pyrimidine_conversions
rxn00363	cpd00001[c] + cpd00046[c] -> cpd00067[c] + cpd00009[c] + cpd00367[c]	[]	yfkN, yfnB	[]	yfkN, yfnB	(peg.784) or (peg.733)	Cytidine-5'-monophosphate phosphohydrolase	1	Purine_conversions pyrimidine_conversions
rxn00237	cpd00002[c] + cpd00031[c] <=> cpd00008[c] + cpd00038[c]	[]	ndk	[]	ndk	peg.2277	ATPnucleoside-diphosphate phosphatransferase	1	Purine_conversions pyrimidine_conversions
rxn00212	cpd00001[c] + cpd00026[c] -> cpd00091[c] + cpd00089[c]	[]	yunD	[]	yunD	peg.3243	UDPglucose pyrophosphohydrolase	1	Purine_conversions pyrimidine_conversions
rxn00132	cpd00001[c] + cpd00018[c] -> cpd00067[c] + cpd00009[c] + cpd00182[c]	[]	yfkN, yfnB	[]	yfkN, yfnB	(peg.784) or (peg.733)	Adenosine 5'-monophosphate phosphohydrolase	1	Purine_conversions pyrimidine_conversions
rxn00117	cpd00002[c] + cpd00014[c] <=> cpd00008[c] + cpd00062[c]	[]	ndk	[]	ndk	peg.2277	ATPnucleoside-diphosphate phosphatransferase	1	Purine_conversions pyrimidine_conversions
rxn01985	cpd00067[c] + cpd00009[c] + cpd03279[c] <=> cpd00226[c] + cpd00509[c]	'Knockout'	pnp, deoD	'Knockout'	pnp, deoD	(peg.2354) or (peg.1967)	Deoxyinosineorthophosphate ribosyltransferase	1	Purine_conversions pyrimidine_conversions Deoxyribose_and_Deoxynucleoside_Catabolism
rxn01859	cpd00067[c] + cpd00009[c] + cpd00438[c] <=> cpd00128[c] + cpd00509[c]	[]	pnp, deoD	[]	pnp, deoD	(peg.2354) or (peg.1967)	Deoxyadenosineorthophosphate ribosyltransferase	1	Purine_conversions pyrimidine_conversions Deoxyribose_and_Deoxynucleoside_Catabolism
rxn01799	cpd00067[c] + cpd00009[c] + cpd00412[c] <=> cpd00092[c] + cpd00509[c]	[]	pnp, deoD	[]	pnp, deoD	(peg.2354) or (peg.1967)	deoxyuridineorthophosphate 2-deoxy-D-ribosyltransferase	1	Purine_conversions pyrimidine_conversions Deoxyribose_and_Deoxynucleoside_Catabolism
rxn01649	cpd00309[c] + cpd00475[c] -> cpd00067[c] + cpd00009[c] + cpd01217[c]	'Knockout'	pnp, deoD	'Knockout'	pnp, deoD	(peg.2354) or (peg.1967)	Xanthosineorthophosphate ribosyltransferase	1	Purine_conversions pyrimidine_conversions Deoxyribose_and_Deoxynucleoside_Catabolism
rxn01647	cpd00009[c] + cpd03471[c] <=> cpd00218[c] + cpd00475[c]	[]	pnp, deoD	[]	pnp, deoD	(peg.2354) or (peg.1967)	Nicotinate D-ribonucleosideorthophosphate ribosyltransferase	1	Purine_conversions pyrimidine_conversions Deoxyribose_and_Deoxynucleoside_Catabolism
rxn01646	cpd00009[c] + cpd02016[c] <=> cpd00475[c] + cpd00133[c]	[]	pnp, deoD	[]	pnp, deoD	(peg.2354) or (peg.1967)	N-Ribosylnicotinamideorthophosphate ribosyltransferase	1	Purine_conversions pyrimidine_conversions Deoxyribose_and_Deoxynucleoside_Catabolism
rxn01548	cpd00207[c] + cpd00475[c] -> cpd00067[c] + cpd00009[c] + cpd00311[c]	'Knockout'	pnp, deoD	'Knockout'	pnp, deoD	(peg.2354) or (peg.1967)	guanosineorthophosphate ribosyltransferase	1	Purine_conversions pyrimidine_conversions Deoxyribose_and_Deoxynucleoside_Catabolism
rxn01446	cpd00207[c] + cpd00509[c] -> cpd00067[c] + cpd00009[c] + cpd00277[c]	'Knockout'	pnp, deoD	'Knockout'	pnp, deoD	(peg.2354) or (peg.1967)	Deoxyguanosineorthophosphate ribosyltransferase	1	Purine_conversions pyrimidine_conversions Deoxyribose_and_Deoxynucleoside_Catabolism
rxn01138	cpd00067[c] + cpd00009[c] + cpd00182[c] <=> cpd00128[c] + cpd00475[c]	[]	pnp, deoD	[]	pnp, deoD	(peg.2354) or (peg.1967)	Adenosineorthophosphate ribosyltransferase	1	Purine_conversions pyrimidine_conversions Deoxyribose_and_Deoxynucleoside_Catabolism
rxn05680	cpd00067[e] + cpd01217[e] <=> cpd00067[c] + cpd01217[c]	[]	yxlA, ywoE	'Down regulation'	yxlA, ywoE	(peg.3876) or (peg.3654)	Xanthosine transport via proton symport	1	nucleptides transport
rxn05198	cpd00067[e] + cpd00367[e] -> cpd00067[c] + cpd00367[c]	[]	yutK, yxjA, nupC	'Knockout'	yutK, yxjA, nupC	(peg.3224) or (peg.3907) or (peg.3946)	Cytidine ion-coupled transport	1	nucleptides transport
rxn05201	cpd00067[e] + cpd00226[e] <=> cpd00067[c] + cpd00226[c]	'Down regulation'	ytiP, yebB, yunJ, yunK, pbuX, ywdJ	'Down regulation'	pbuX, yunJ, yunK, yebB,ytiP, ywdJ	(peg.3002) or (peg.637) or (peg.3249 and peg.3250) or (peg.2211) or (peg.3799)	Hypoxanthine ion-coupled transport	1	nucleptides transport
rxn05202	cpd00067[e] + cpd00309[e] <=> cpd00067[c] + cpd00309[c]	'Knockout'	pbuX, yunJ, yunK, yebB, ytiP, ywdJ	'Knockout'	pbuX, yunJ, yunK, yebB, ytiP, ywdJ	(peg.2211) or (peg.3249 and peg.3250) or (peg.637) or (peg.3002) or (peg.3799)	Xanthine ion-coupled transport	1	nucleptides transport
rxn05203	cpd00067[e] + cpd00207[e] <=> cpd00067[c] + cpd00207[c]	'Knockout'	yxlA, ywoE	'Knockout'	yxlA, ywoE	(peg.3876) or (peg.3654)	Guanine ion-coupled transport	1	nucleptides transport
rxn05204	cpd00067[e] + cpd00311[e] <=> cpd00067[c] + cpd00311[c]	'Down regulation'	yxlA, ywoE	'Down regulation'	yxlA, ywoE	(peg.3876) or (peg.3654)	Guanosine ion-coupled transport	1	nucleptides transport
